# Supplementary material for: Role of PFKM lactylation in glycolysis regulation in endometrial cancer cells
Source: Genes Dis. 2024 Aug 30;12(3):101400. doi: 10.1016/j.gendis.2024.101400 (PMC11786832; doi:10.1016/j.gendis.2024.101400)
Supplement: Multimedia component 4 [file mmc4.xlsx]

## Sheet: 1260
mol	Mol_ID	Name	Synonyms	Target	Form	CAS	URL	a_acc	a_don	b_rotN	logP(o/w)	Weight	r_i_docking_score	r_glide_res:A678_hbond
O=C(O)[C@@H]1[C@@H](O)[C@H](O)[C@@H](O)[C@H](Oc2c(O)c(O)c3C(=O)C=C(c4ccc(O)cc4)Oc3c2)O1	1508	Scutellarin	Breviscapine Breviscapin Scutellarein-7-glucuronide	Others	free base	27740-01-8	http://www.selleckchem.com/products/scutellarin.html	11	8	4	0.12	462.363	-13.2776	-0.365317
O([C@H]1[C@H](O)[C@@H](O)[C@H](O)[C@@H](CO)O1)c1c(O)ccc2C(=O)C(c3ccc(O)cc3)=COc12	572	Puerarin (Kakonein)	NPI-31G	5-HT Receptor	Free Base	3681-99-0	http://www.selleckchem.com/products/Puerarin(Kakonein).html	9	6	4	-0.425	432.381	-10.7266	-0.424295
O([C@@H]1[C@@H](c2cc(O)c(O)cc2)Oc2c(c(O)cc(O)c2)C1=O)[C@H]1[C@H](O)[C@H](O)[C@@H](O)[C@H](C)O1	1351	Astilbin	Isoastilbin Neoastilbin Neoisoastilbin Taxifolin 3-O-rhamnoside Taxifolin 3-rhamnoside	Immunology & Inflammation related	free base	29838-67-3	http://www.selleckchem.com/products/astilbin.html	11	7	3	0.565	450.396	-10.7163	-0.293517
O=C(O)CNC(=O)c1c(O)c2c(c(C)n1)cc(Oc1ccccc1)cc2	246	Roxadustat (FG-4592)	N/A	HIF	Free Base	808118-40-3	http://www.selleckchem.com/products/fg-4592.html	5	4	6	2.253	352.346	-10.7129	-0.213374
Fc1cc2c([nH]c(C(=O)NCCN3CCC(N4C(=O)Nc5c4cccc5)CC3)c2)cc1	3561	FIPI		Phospholipase (e.g.	free base	939055-18-2	http://www.selleckchem.com/products/fipi.html	3	3	6	2.724	421.476	-10.6553	-0.18539
O=C(O)CNC(=O)C=1C(=O)N(Cc2ccccc2)c2c(C=1O)cccc2	845	IOX2	N/A	HIF	Free Base	931398-72-0	http://www.selleckchem.com/products/iox2.html	5	4	6	1.904	352.346	-10.5472	-0.453043
O=C(CC=1Oc2c([C@H]3[C@H](O)[C@@H](O)[C@H](O)[C@@H](CO)O3)c(O)cc(C)c2C(=O)C=1)C	2824	Aloesin			free base	30861-27-9		8	5	4	-1.045	394.376	-10.4987	-0.5
O=C(N/N=C/c1c(O)cc(O)c(O)c1)c1c(O)cc2c(c1)cccc2	1574	Dyngo-4a	N/A	Dynamin	Free Base	1256493-34-1	http://www.selleckchem.com/products/dyngo-4a.html	6	5	4	3.825	338.319	-10.4211	0
Fc1ccc(-c2c(/C=C\[C@@H](O)C[C@@H](O)CC(=O)O)c(C3CC3)nc3c2cccc3)cc1	353	Pitavastatin calcium (Livalo)	Livalo	HMG-CoA Reductase	Calcium salt	147526-32-7	http://www.selleckchem.com/products/Pitavastatin-calcium(Livalo).html	3	2	8	4.651	420.46	-10.4165	0
O([C@H]1[C@H](O)[C@@H](O)[C@H](O)[C@@H](CO)O1)C1=C(c2ccc(O)cc2)Oc2c(c(O)cc(O)c2)C1=O	2828	Astragalin			free base	480-10-4		10	7	4	0.041	448.38	-10.4122	-0.412183
Fc1c(Cc2sc3c(c2)cccc3)cc([C@H]2[C@H](O)[C@@H](O)[C@H](O)[C@@H](CO)O2)cc1	2340	Ipragliflozin (ASP1941)	N/A	SGLT2	free base	761423-87-4	http://www.selleckchem.com/products/ipragliflozin-asp-1941.html	5	4	4	2.71	404.458	-10.3536	-0.0378707
O([C@H]1[C@H](O)[C@@H](O)[C@H](O)[C@@H](CO)O1)[C@@H]1[C@H]2C(C)(C)[C@@H](O)CC[C@]2(C)[C@@H]2[C@](C)([C@@]3(C)[C@H]([C@H](O)C2)[C@@H]([C@](O)(CC/C=C(\C)/C)C)CC3)C1	2754	20(S)-Ginsenoside Rh1			free base	63223-86-9		9	7	7	3.482	638.883	-10.3139	0
O=C(O)[C@@H](N)CCN(Cc1c(OCc2cc(C)ccc2)cccc1)Cc1c(OCc2cc(C)ccc2)cccc1	3189	V-9302	N/A	Amino acid transport	free base	1855871-76-9	http://www.selleck.cn/products/v-9302.html	6	3	14	4.65027	538.688	-10.2921	-0.498839
O([C@@H]1[C@@H](c2ccc(O)cc2)Oc2c(c(O)cc(O)c2)C1=O)[C@H]1[C@H](O)[C@H](O)[C@@H](O)[C@H](C)O1	2774	Engeletin			free base	572-31-6		10	6	3	0.838	434.397	-10.2894	-0.393764
Clc1c(C(=O)Nc2c(C(=O)O)cccc2)cc(S(=O)(=O)c2ccccc2)cc1	3111	BAY-8002	N/A	Others	Free Base	724440-27-1	http://www.selleck.cn/products/bay-8002.html	5	3	6	4.013	415.853	-10.2403	-0.555327
O=C(N)C(CNCCCOc1cc(C)c(Cc2c(O[C@H]3[C@H](O)[C@@H](O)[C@H](O)[C@@H](CO)O3)[nH]nc2C(C)C)cc1)(C)C	4830	Mizagliflozin (KWA 0711)	N/A	SGLT	Free base	666843-10-3	http://www.selleckchem.com/products/mizagliflozin.html	10	8	14	1.408	564.68	-10.1735	-0.283045
S(=O)(=O)(OC[C@@H]1[C@@H](O)[C@@H](O)[C@H](NC=2n3nc(-c4cc(SC(F)(F)F)ccc4)cc3N=CC=2)C1)N	4706	TAK-243 (MLN7243)	N/A	E1 Activating	Free base	1450833-55-2	http://www.selleckchem.com/products/tak-243-mln243.html	7	4	8	2.26276	519.525	-10.1699	-0.337808
Clc1cc2NC(=O)N(C3CCN(CCCN4C(=O)Nc5c4cccc5)CC3)c2cc1	590	Domperidone (Motilium)	Motilium Motillium Motinorm Costi	Dopamine Receptor	Free Base	57808-66-9	http://www.selleckchem.com/products/Domperidone(Motilium).html	3	2	5	2.755	425.92	-10.1556	-0.145433
Clc1c(Oc2cc(C(F)(F)F)ccc2)ccc(Nc2ncnc3c2n(CCNC(=O)CC(O)(C)C)cc3)c1	448	TAK-285	N/A	EGFR HER2	Free Base	871026-44-7	http://www.selleckchem.com/products/tak-285.html	4	3	11	5.27582	547.965	-10.0988	0
FC(F)(F)c1ccc(C(=O)C[C@@H](C(C(=O)O)C(=O)O)c2ccccc2)cc1	3900	PS210	N/A	PDK	Free Base	1221962-86-2	http://www.selleckchem.com/products/ps210.html	5	4	8	3.34376	380.318	-10.0906	-0.0719743
O=C(O)[C@@H](C[C@H](NC(=O)CCC(=O)O)Cc1ccc(-c2ccccc2)cc1)C	3812	Sacubitrilat	Sac LBQ-657	Neprilysin	Free Base	149709-44-4	http://www.selleckchem.com/products/sacubitrilat.html	5	5	11	3.46	383.444	-10.0296	-0.0470837
O=C1C(O)=C(c2cc(O)c(O)c(O)c2)Oc2c1c(O)cc(O)c2	561	Myricetin (Cannabiscetin)	Cannabiscetin Myricetol Myricitin	NULL	Free Base	529-44-2	http://www.selleckchem.com/products/Myricetin(Cannabiscetin).html	7	6	1	1.759	318.237	-9.98386	-0.5
Fc1c(NC(=O)C2(c3cc4OC(F)(F)Oc4cc3)CC2)cc2c(n(C[C@@H](O)CO)c(C(CO)(C)C)c2)c1	1536	VX-661	N/A	CFTR	Free Base	1152311-62-0	http://www.selleckchem.com/products/vx-661.html	6	4	9	4.78492	520.504	-9.97167	-0.393703
O=C(O)[C@@H](CC(=O)c1ccccc1)c1c2c([nH]c1)cccc2	3386	PEO-IAA	2-(1H-Indol-3-yl)-4-oxo-4-phenyl-butyric acid	Others	Free Base	6266-66-6	http://www.selleckchem.com/products/peo-iaa.html	3	3	5	3.325	293.322	-9.94558	0
O=C(O)c1c(O)c(Cc2c(O)c(C(=O)O)cc3c2cccc3)c2c(c1)cccc2	2954	Oxantel Pamoate	N/A	Anti-infection	pamoate salt	68813-55-8	http://www.selleckchem.com/products/oxantel-pamoate.html	6	6	4	5.198	388.375	-9.92894	-0.0771824
O=C(O)c1c(O)c(Cc2c(O)c(C(=O)O)cc3c2cccc3)c2c(c1)cccc2	4593	Pamoic acid disodium			disodium salt	6640-22-8	http://www.selleckchem.com/products/pamoic-acid-disodium.html	2	2	4	5.44	386.359	-9.92232	-0.0772789
O=C(NC[C@@H](C(C)C)B(O)O)[C@@H](NC(=O)c1nc(-c2ccccc2)ccc1)[C@H](O)C	428	Delanzomib (CEP-18770)	N/A	Proteasome	Free Base	847499-27-8	http://www.selleckchem.com/products/cep-18770.html	6	5	11	1.282	413.282	-9.91946	0
Ic1cc(F)c(Nc2c(F)c(F)c(Br)cc2C(=O)NOC[C@@H](O)CO)cc1	296	PD318088	N/A	MEK	Free Base	391210-00-7	http://www.selleckchem.com/products/PD318088.html	4	4	8	3.973	561.092	-9.85699	0
O(C)c1ccc(/C=C/c2cc(O[C@H]3[C@H](O)[C@@H](O)[C@H](O)[C@@H](CO)O3)cc(O)c2)cc1	3533	Desoxyrhaponticin		Fatty Acid Synthase	free base	30197-14-9	http://www.selleckchem.com/products/desoxyrhaponticin.html	8	5	6	1.697	404.415	-9.82384	0
O([C@@H]1[C@H](O)[C@@H](O)[C@H](O)[C@@H](CO)O1)c1cc2OC=C(c3ccc(O)cc3)C(=O)c2cc1	1027	Daidzin	N/A	Others	Free Base	552-66-9	http://www.selleckchem.com/products/Daidzin.html	8	5	4	-0.076	416.382	-9.82019	-0.0936425
O=C(O)[C@@H](NC(=O)c1sc(N(Cc2cc3C(=O)NC(C)=Nc3cc2)C)cc1)CCC(=O)O	114	Raltitrexed (Tomudex)	N/A	DNA/RNA Synthesis	Free Base	112887-68-0	http://www.selleckchem.com/products/Raltitrexed.html	7	6	10	1.359	458.495	-9.79779	-0.121547
O=C(O)/C(=C/c1n(Cc2ccc(C(=O)O)cc2)c(CCCC)nc1)/Cc1sccc1	1002	Eprosartan Mesylate	N/A	RAAS	Mesylate	144143-96-4	http://www.selleckchem.com/products/eprosartan-mesylate.html	5	4	10	4.793	424.521	-9.78802	-0.135063
O=C(OCC)[C@@H](N[C@H](C(=O)N1[C@H](C(=O)O)CCC1)C)CCc1ccccc1	375	Enalapril maleate (Vasotec)	Glioten Renitec	Opioid Receptor	Maleate	76095-16-4	http://www.selleckchem.com/products/Enalapril-maleate(Vasotec).html	5	3	11	2.392	376.453	-9.77588	-0.291068
O=C1[C@H](O)[C@@H](c2cc(O)c(O)c(O)c2)Oc2c1c(O)cc(O)c2	577	Dihydromyricetin (Ampeloptin)	Ampeloptin Ampelopsin (+)-Ampelopsin (+)-Dihydromyricetin	Others	Free Base	27200-12-0	http://www.selleckchem.com/products/Dihydromyricetin-Ampeloptin.html	8	6	1	1.173	320.253	-9.74503	0
O=C1Nc2c(c(CCN(CCC)CCC)ccc2)C1	699	Ropinirole HCl	N/A	Dopamine Receptor	HCl	91374-20-8	http://www.selleckchem.com/products/ropinirole-hydrochloride.html	2	1	7	3.022	260.381	-9.73202	-0.155576
O=C1C(O)=C(c2cc(O)c(O)c(O)c2)Oc2c1ccc(O)c2	4419	Robinetin	3 3' 4' 5' 7-Pentahydroxyflavone	Integrase	free base	490-31-3	http://www.selleckchem.com/products/robinetin.html	6	5	1	2.032	302.238	-9.69949	-0.5
O=C(O)[C@@H](CC(=O)c1c(C)cc(C)cc1)c1c2c([nH]c1)cccc2	4382	Auxinole	N/A	Others	free base	86445-22-9	http://www.selleckchem.com/products/auxinole.html	3	3	5	3.956	321.376	-9.69603	0
P(=O)(OCC(=O)[C@@H](NC(=O)[C@@H](NC(=O)c1[nH]c2c(c(OC)ccc2)c1)CC(C)C)C[C@H]1C(=O)NCC1)(O)O	4855	Lufotrelvir (PF-07304814)	N/A	SARS-CoV	Free base	2468015-78-1	http://www.selleckchem.com/products/lufotrelvir-pf-07304814.html	9	7	15	0.228	552.521	-9.67125	0
O=C(O)C(C(=O)O)Cc1ccc(CCCC(=O)NCCC(=O)Nc2cc3sc(C)nc3cc2)cc1	3402	AZ-33	Az-33 LDHA Inhibitor 33	LDH	Free Base	1370290-34-8	http://www.selleckchem.com/products/az-33.html	7	6	14	2.536	497.572	-9.66005	-0.0457364
Clc1cc2/C(=C/3\C(=O)N(CCC(=O)O)C(=S)S\3)/C(=O)Nc2cc1	2322	FX1	N/A	BCL6 BTB	free base	1426138-42-2	http://www.selleckchem.com/products/fx1.html	5	3	3	1.582	368.821	-9.6548	-0.0550574
O=C(O)[C@@H](NC(=O)c1ccc(CCc2c3C(=O)N=C(N)Nc3[nH]c2)cc1)CCC(=O)O	4024	Pemetrexed Disodium Hydrate	LY-231514 Disodium Hydrate	DHFR	Disodium Hydrate	357166-30-4	http://www.selleckchem.com/products/pemetrexed-disodium-hydrate.html	3	4	10	1.918	425.401	-9.64557	0
O=C(/C=C(/O)\C=C\c1cc(OC)c(O)cc1)/C=C/c1ccc(O)cc1	2821	Demethoxycurcumin			free base	22608-11-3		5	2	7	3.727	338.359	-9.633	-0.257214
Fc1c(Cc2sc3c(c2)cccc3)cc([C@H]2[C@H](O)[C@@H](O)[C@H](O)[C@@H](CO)O2)cc1	3498	Ipragliflozin L-Proline		SGLT	free base	951382-34-6	http://www.selleckchem.com/products/ipragliflozin-l-proline.html	5	4	4	2.71	404.458	-9.62855	-0.058301
FC(F)(F)c1ccc(CCN2CCC3(OC(=O)Nc4c3cccc4)CC2)cc1	3898	RS102895	N/A	CCR	Free Base	300815-41-2	http://www.selleckchem.com/products/rs102895.html	2	1	4	4.70776	390.405	-9.60218	-0.350544
O=C(N[C@@H]1[C@H](O)Cc2c1cccc2)[C@@H](C[C@H](O)C[N@]1[C@H](C(=O)NC(C)(C)C)C[N@](Cc2cnccc2)CC1)Cc1ccccc1	3016	Indinavir Sulfate	Crixivan L-735524 MK-639	HIV Protease	Sulfate	157810-81-6	http://www.selleckchem.com/products/indinavir-sulfate.html	7	4	14	2.764	613.803	-9.58972	-0.0744779
O=C(O)c1c(C2CCCC2)cc(-c2c3c([nH]c2)ncc(-c2ccccc2)c3)cc1	1873	GSK650394	N/A	Others	Free Base	890842-28-1	http://www.selleckchem.com/products/gsk650394.html	4	4	4	6.453	382.463	-9.58448	-0.024869
O([C@H]1[C@H](O)[C@@H](O)[C@H](O)[C@@H](CO)O1)[C@@H]1[C@H]2C(C)(C)[C@@H](O)CC[C@]2(C)[C@@H]2[C@](C)([C@@]3(C)[C@H]([C@H](O)C2)[C@@H]([C@](O)(CC/C=C(\C)/C)C)CC3)C1	2842	(20R)-Ginsenoside Rh1			free base	80952-71-2		9	7	7	3.482	638.883	-9.5781	0
O=C1C(O)=C(c2c(O)cc(O)cc2)Oc2c1c(O)cc(O)c2	2746	Morin			free base	480-16-0		6	5	1	2.032	302.238	-9.57452	-0.5
O=C1C(O)=C(c2c(O)cc(O)cc2)Oc2c1c(O)cc(O)c2	560	Morin hydrate (Aurantica)	N/A	Others	Hydrate	6202-27-3	http://www.selleckchem.com/products/Morin-hydrate(Aurantica).html	6	5	1	2.032	302.238	-9.56983	0
O([C@@H]1[C@@H](O)[C@H](O)[C@@H](O)[C@H](CO)O1)c1ccc(C=2C(=O)c3c(O)cc(O)cc3OC=2)cc1	1465	Sophoricoside	N/A	Immunology & Inflammation related		152-95-4	http://selleckchem.com/products/sophoricoside.html	9	6	4	-0.349	432.381	-9.54727	0
O=C(O)[C@@H](NC(=O)c1ccc(CCc2c3C(=O)N=C(N)Nc3[nH]c2)cc1)CCC(=O)O	4082	Pemetrexed	LY-231514	DHFR DNA/RNA Synthesis	Disodium salt	150399-23-8	http://www.selleckchem.com/products/Pemetrexed-disodium.html	3	4	10	1.918	425.401	-9.53093	0
Clc1c(F)c(Cc2c(OC)cc3N([C@@H](C(C)C)CO)C=C(C(=O)O)C(=O)c3c2)ccc1	384	Elvitegravir (GS-9137)	N/A	Integrase	Free Base	697761-98-1	http://www.selleckchem.com/products/Elvitegravir.html	5	3	7	4.544	447.89	-9.505	0
Fc1cc(O)c(-c2oc(/C=C\3/C(=O)NC(=O)S/3)cc2)cc1	649	AS-252424	N/A	PI3K	Free Base	900515-16-4	http://www.selleckchem.com/products/as-252424.html	3	2	2	2.947	305.285	-9.49886	0
O=C(Nc1c(-c2nc3SC=C(C[N@@]4C[C@H](O)CC4)n3c2)cccc1)c1cc2c(cc1)cccc2	2220	SRT2183	N/A	Sirtuin	Free Base	1001908-89-9	http://www.selleckchem.com/products/srt2183.html	4	2	6	4.285	468.581	-9.49298	0
O=C(/C=C/c1ccc(O)cc1)CC(=O)/C=C/c1ccc(O)cc1	1301	Bisdemethoxycurcumin	N/A	Others	free base	33171-05-0	http://www.selleckchem.com/products/bisdemethoxycurcumin.html	4	2	6	3.736	308.333	-9.49176	0
O=C1C(O)=C(c2cc(O)c(O)cc2)Oc2c1c(O)cc(O)c2	479	Quercetin (Sophoretin)	Meletin Quercetine	PI3K PKC Src Sirtuin	Free Base	117-39-5	http://www.selleckchem.com/products/Quercetin(Sophoretin).html	6	5	1	2.032	302.238	-9.48069	-0.5
O=C1C(O)=C(c2cc(O)c(O)cc2)Oc2c1c(O)cc(O)c2	573	Quercetin dihydrate (Sophoretin)	Sophoretin Meletin Quercetine Xanthaurine Quercetol Quercitin	Others	Dihydrate	6151-25-3	http://www.selleckchem.com/products/Quercetin-dihydrate(Sophoretin).html	6	5	1	2.032	302.238	-9.48069	-0.5
[P@](=O)(OC[C@@H]1[C@@H](O)C(F)(F)[C@H](N2C(=O)N=C(N)C=C2)O1)(Oc1ccccc1)N[C@H](C(=O)OCc1ccccc1)C	3600	Acelarin (NUC-1031)		DNA/RNA Synthesis	free base	840506-29-8	http://www.selleckchem.com/products/acelarin-nuc-1031.html	8	3	12	2.48892	580.481	-9.45369	0
Fc1ccc(-c2sc(Cc3c(C)ccc([C@H]4[C@H](O)[C@@H](O)[C@H](O)[C@@H](CO)O4)c3)cc2)cc1	434	Canagliflozin	N/A	SGLT	Free Base	842133-18-0	http://www.selleckchem.com/products/canagliflozin.html	5	4	5	3.376	444.523	-9.42853	-0.190694
Fc1ccc(-c2sc(Cc3c(C)ccc([C@H]4[C@H](O)[C@@H](O)[C@H](O)[C@@H](CO)O4)c3)cc2)cc1	2654	Canagliflozin hemihydrate	N/A	SGLT	hemihydrate	928672-86-0	http://www.selleckchem.com/products/canagliflozin-hemihydrate.html	5	4	5	3.376	444.523	-9.42853	-0.190694
Clc1ccc(CC/C(=C\C(=O)O)/c2ccccc2)cc1	4600	PS47			free base	1180676-33-8	http://www.selleckchem.com/products/ps47.html	2	2	5	4.701	286.758	-9.41363	-0.178102
Clc1c(Cc2ccc(O[C@@H]3COCC3)cc2)cc([C@H]2[C@H](O)[C@@H](O)[C@H](O)[C@@H](CO)O2)cc1	1537	Empagliflozin (BI10773)	N/A	SGLT	Free Base	864070-44-0	http://www.selleckchem.com/products/empagliflozin-bi10773.html	7	4	6	2.233	450.915	-9.38806	-0.564054
N#CC[C@@H](n1ncc(-c2ncnc3[nH]ccc23)c1)C1CCCC1	1084	Ruxolitinib (INCB018424)	N/A	JAK	Free Base	941678-49-5	http://www.selleckchem.com/products/INCB18424.html	5	2	5	1.405	306.373	-9.38191	0
N#CC[C@@H](n1ncc(-c2ncnc3[nH]ccc23)c1)C1CCCC1	2463	Ruxolitinib Phosphate	INCB018424 INC424	JAK	phosphate	1092939-17-7	http://selleckchem.com/products/ruxolitinib-phosphate.html	5	2	5	1.405	306.373	-9.38191	0
[S@](=O)(O)(=NC(=O)CC)c1ccc(-c2c(C)onc2-c2ccccc2)cc1	2848	Parecoxib Sodium		calcium channel	free base	198470-85-8	http://selleckchem.com/products/.html	1	0	6	3.613	369.421	-9.36982	-0.014728
S(=O)(=O)(N(C)c1nc(C(C)C)c(/C=C/[C@@H](O)C[C@@H](O)CC(=O)O)c(-c2ccc(F)cc2)n1)C	1083	Rosuvastatin Calcium	ZD4522	HMG-CoA Reductase	Calcium salt	147098-20-2	http://www.selleckchem.com/products/Rosuvastatin-calcium(Crestor).html	6	2	10	1.643	480.537	-9.3507	0
Clc1cc(O)c(NC(=O)c2c(OCCNC(=O)c3c(OCCCN)cc4c(c3)cccc4)cc3c(c2)cccc3)cc1	3058	compound 3i (666-15)	N/A	Epigenetic Reader Do	Free Base	1433286-70-4	http://www.selleck.cn/products/compound-3i.html	6	4	13	6.119	584.072	-9.3442	0
O=C1/C(=C/c2c3c(c(N(C)C)cc2)cccc3)/c2c(N1)cccc2	3621	MAZ51	N/A	VEGFR. Akt. GSK-3. Rho. apoptosis related	Free Base	163655-37-6	https://www.selleckchem.com/products/maz51.html	1	1	2	4.372	314.388	-9.33947	-0.11504
O=C(OCC)[C@@H](C[C@H](NC(=O)CCC(=O)O)Cc1ccc(-c2ccccc2)cc1)C	3802	Sacubitril hemicalcium salt	AHU-377 hemicalcium salt	Neprilysin	Hemicalcium salt	1369773-39-6	http://www.selleckchem.com/products/sacubitril-hemicalcium-salt.html	2	1	13	4.186	410.49	-9.33607	-0.114912
O=C(/C=C(\O)/C=C/c1ccc(O)cc1)/C=C/c1ccc(O)cc1	1301	Bisdemethoxycurcumin	N/A	Others	free base	33171-05-0	http://www.selleckchem.com/products/bisdemethoxycurcumin.html	4	2	6	3.736	308.333	-9.32549	-0.0523744
Ic1cc(F)c(Nc2c(F)c(F)ccc2C(=O)NOC[C@H](O)CO)cc1	23	PD0325901	N/A	MEK	Free Base	391210-10-9	http://www.selleckchem.com/products/PD-0325901.html	4	4	8	3.14	482.196	-9.30735	-0.268706
S(CC1=C(C(=O)O)N2C(=O)[C@@H](NC(=O)/C(=N\OC)/c3nc(N)sc3)[C@H]2SC1)c1n(C)nnn1	1149	Cefmenoxime hydrochloride	Cefmenoxime hemihydrochloride SCE-1365 hemihydrochloride	Antifection	hydrochloride	75738-58-8	http://www.selleckchem.com/products/cefmenoxime-hydrochloride.html	9	4	9	-1.212	511.568	-9.3045	-0.55086
O=C(CCc1ccc(O)cc1)c1c(O[C@H]2[C@H](O)[C@@H](O)[C@H](O)[C@@H](CO)O2)cc(O)cc1O	570	Phlorizin (Phloridzin)	Phlorhizin Phlorizoside	SGLT	Free Base	60-81-1	http://www.selleckchem.com/products/Phlorizin(Phloridzin).html	10	7	7	0.171	436.413	-9.29986	-0.428601
O=Cc1c(OCc2c(-c3n(C(C)C)ncc3)nccc2)cccc1O	2318	Voxelotor(GBT440 GTx011)	N/A	CYP 1A2 2C8 2C9 2C19 2D6 3A4	free base	1446321-46-5	http://www.selleckchem.com/products/gbt440.html	5	1	6	2.88853	337.379	-9.27162	0
Fc1cc2/C(=C/c3c(C)c(C(=O)NC[C@H](O)CN4CCOCC4)c(C)[nH]3)/C(=O)Nc2cc1	4733	SU14813	SU 014813	VEGFR	Free base	627908-92-3	http://www.selleckchem.com/products/su14813.html	5	4	7	1.045	442.491	-9.27013	-0.0253796
O=C(CCc1ccc(O)cc1)c1c(O)cc(O[C@H]2[C@H](O)[C@@H](O)[C@H](O)[C@@H](CO)O2)cc1O	2726	Trilobatin				4192-90-9		10	7	7	0.171	436.413	-9.26951	0
O=C1c2c(O)cc(O)cc2OC(c2cc(O)c(O)cc2)=C1	558	Luteolin	3' 4' 5 7-Tetrahydroxyflavone Luteoline Luteolol	PDE	Free Base	491-70-3	http://www.selleckchem.com/products/Luteolin(Luteolol).html	5	4	1	2.261	286.239	-9.26567	-0.5
O=C(/C=C(\O)/C=C/c1ccc(O)cc1)/C=C/c1cc(OC)c(O)cc1	2821	Demethoxycurcumin			free base	22608-11-3		5	2	7	3.727	338.359	-9.26453	-0.141536
Brc1c(O)c(O)cc(/C=C/C(=S)NCc2cc(O)c(O)c(O)c2)c1	2187	NT157	N/A	IGF-1R	Free Base	1384426-12-3	http://www.selleckchem.com/products/nt157.html	6	6	5	3.224	412.26	-9.25699	0
O=C(O)Cc1cc2/C(=C\CCN(C)C)/c3c(cccc3)COc2cc1	607	Olopatadine hydrochloride (Opatanol)	Opatanol Pataday Patanase Allelock	Histamine Receptor	Hydrochloride	140462-76-6	http://www.selleckchem.com/products/Olopatadine-hydrochloride(Opatanol).html	4	2	5	3.967	337.419	-9.24657	-0.5
O=C(N/N=C/c1cc(O)c(O)cc1)c1c(O)cc2c(c1)cccc2	1658	Dynasore	N/A	Dynamin	Free Base	304448-55-3	http://www.selleckchem.com/products/dynasore.html	5	4	4	4.098	322.32	-9.24592	0
O(Cc1ccccc1)c1c(C)cc(/C(/O)=C/2\[C@H](N(CCCN3CCOCC3)C(=O)C\2=O)c2ccncc2)cc1	1553	SBC-115076	N/A	Others	Free Base	489415-96-5	http://www.selleckchem.com/products/sbc-115076.html	7	2	10	3.642	527.621	-9.2325	0
O(C)c1c(OC)ccc([C@@H]2OC[C@@H]3[C@@H](c4cc(OC)c(O[C@H]5[C@H](O)[C@@H](O)[C@H](O)[C@@H](CO)O5)cc4)OC[C@H]23)c1	1385	Forsythin	Phillyrin	Others	free base	487-41-2	http://www.selleckchem.com/products/forsythin.html	11	4	8	0.68348	534.558	-9.23104	0
Clc1c(Cl)c(C(=O)C(=C)CC)ccc1OCC(=O)O	3069	Ethacrynate Sodium	ethacrynic acid sodium	Others	Sodium	6500-81-8	http://www.selleck.cn/products/ethacrynate-sodium.html	2	0	6	3.574	302.133	-9.21697	-0.524206
Clc1c(Cl)c(C(=O)C(=C)CC)ccc1OCC(=O)O	2939	Ethacrynic Acid	N/A	Others	Free Base	58-54-8	http://www.selleckchem.com/products/ethacrynic-acid.html	4	2	6	3.453	303.141	-9.21555	-0.523737
O=C(OC1C[C@@H]2[N+](CCCC)(C)[C@@H]([C@H]3O[C@@H]23)C1)[C@H](CO)c1ccccc1	395	Butylscopolamine bromide (Scopolamine butylb	Scopolamine butylbromide Butylhyoscine	Others	Bromide	149-64-4	http://www.selleckchem.com/products/Butylscopolamine-bromide(Scopolamine-butylbromide).html	3	1	8	2.402	360.474	-9.20866	-0.276953
S([C@H](CCSCc1ccccc1)CCCCC(=O)O)Cc1ccccc1	443	CPI-613	N/A	Dehydrogenase	Free Base	95809-78-2	http://www.selleckchem.com/products/cpi-613.html	2	2	13	6.456	388.596	-9.20713	-0.0897278
Clc1c(OCC(=O)Nc2c(C(=O)O)ccc(Cl)c2)cccc1	3905	CBA (TRPM4-IN-5)	Compound 5 TRPM4 inhibitor 5	TRP Channel	Free Base	351424-20-9	http://www.selleckchem.com/products/cba-trpm4-in-1.html	4	3	6	3.537	340.162	-9.20525	-0.578438
Clc1c(C(=O)NCC(=O)N[C@@H](CC(C)C)B2OC(=O)C[C@@](C(=O)O)(CC(=O)O)O2)cc(Cl)cc1	505	Ixazomib Citrate (MLN9708)	N/A	Proteasome	Free Base	1201902-80-8	http://www.selleckchem.com/products/MLN9708.html	8	6	12	2.239	517.126	-9.1993	-0.190042
Fc1c(O[C@@H](C(=O)O)CC)nc(Oc2cc(-c3cc(CN)ccc3)ccc2)c(F)c1	4731	ZK824859	N/A	Serine Protease	Free base	2254001-81-3	http://www.selleckchem.com/products/zk824859.html	4	3	8	5.26	414.408	-9.19816	-0.1036
Fc1c(CNC(=O)c2c(O)c([O-])c3C(=O)N4[C@H](O[C@H]5C[C@@H]4CC5)C[n+]3c2)c(F)cc(F)c1	4276	Bictegravir Sodium	GS-9883 Sodium	Integrase	Sodium	1807988-02-8	http://www.selleckchem.com/products/bictegravir-sodium.html	5	2	4	1.586	449.385	-9.18816	0
N(CCN(Cc1[nH]c2c(n1)ccc(C)c2)Cc1[nH]c2c(n1)ccc(C)c2)(Cc1[nH]c2c(n1)ccc(C)c2)Cc1[nH]c2c(n1)ccc(C)c2	2070	NSC348884	N/A	p53	Free Base	81624-55-7	http://www.selleckchem.com/products/nsc348884.html	10	8	11	6.2	636.808	-9.18806	0
O=C(O)[C@H](NCc1c(OCc2cc(C#N)ccc2)cc(OCc2c(C)c(-c3cc4OCCOc4cc3)ccc2)c(C)c1)CO	3593	BMS-1001		PD-1/PD-L1	free base	2113650-03-4	http://www.selleckchem.com/products/bms-1001.html	9	4	13	6.021	594.664	-9.1878	0
O(CCCC)c1nc(N)c2NC(=O)CN(Cc3cc(CN4CCCC4)ccc3)c2n1	4042	GS-9620	N/A	Others	Free Base	1228585-88-3	http://www.selleckchem.com/products/gs-9620.html	4	2	8	2.518	410.522	-9.16553	-0.221636
Ic1cc(F)c(Nc2c(F)c(F)cc(OC)c2NS(=O)(=O)C2(C[C@H](O)CO)CC2)cc1	1059	Refametinib (RDEA119 Bay 86-9766)	BAY 869766	MEK	Free Base	923032-37-5	http://www.selleckchem.com/products/refametinib-rdea119-bay86-9766.html	5	4	9	3.946	572.342	-9.16398	-0.5
Clc1c(C(=O)c2c3c(N[C@H]4CO[C@H](CO)CC4)ncnc3[nH]c2)ccc(Oc2ccccc2)c1	2574	ARQ 531	N/A	BTK	free base	2095393-15-8	http://selleckchem.com/products/.html	6	4	7	3.908	478.936	-9.14	0
Clc1cc(-c2cc([O-])c(C(=O)NCC(=O)O)[n+H]c2)ccc1	3201	Vadadustat	AKB-6548 B-506 PG-1016548	HIF	Free Base	1000025-07-9	http://www.selleck.cn/products/vadadustat.html	5	4	5	1.754	306.705	-9.13885	0
O=C1c2c(O)c([C@H]3[C@H](O)[C@@H](O)[C@H](O)[C@@H](CO)O3)c(O)cc2Oc2c1cc(O)c(O)c2	1373	Mangiferin	Alpizarin Chinomin Hedysarid	Others	free base	4773-96-0	http://www.selleckchem.com/products/mangiferin.html	10	8	2	-0.901	422.342	-9.12022	0
O=C1C(O)=C(c2ccccc2)Oc2c1c(O)cc(O)c2	2550	Galangin	3 5 7-trihydroxyflavone; Norizalpinin	P450 (e.g. CYP17)	free base	548-83-4	http://selleckchem.com/products/galangin.html	4	3	1	2.613	270.24	-9.12014	-0.5
S(=O)(=O)(NNC(=O)c1c(F)c(C)cc(-c2ccccc2)c1)c1ccccc1	3238	WM-8014	N/A	Histone Acetyltransf	Free Base	2055397-18-5	http://www.selleck.cn/products/wm-8014.html	3	2	6	4.795	384.431	-9.11808	0
Clc1c(/C=C/C(=O)C=2C(=O)Oc3c(cccc3)C=2)cccc1	4646	MAO-B-IN-2		MAO	free base	1253978-24-3	http://www.selleckchem.com/products/mao-b-in-2.html	2	0	3	4.67	310.736	-9.11378	-0.212194
O=C(/C=C(/O)\C=C\c1ccc(O)cc1)/C=C/c1cc(OC)c(O)cc1	2821	Demethoxycurcumin			free base	22608-11-3		5	2	7	3.727	338.359	-9.1094	0
O=C(O)[C@@H](N[C@H](C(=O)N1[C@H](C(=O)O)CCC1)C)CCc1ccccc1	726	Enalaprilat dihydrate	N/A	RAAS	Dihydrate	84680-54-6	http://www.selleckchem.com/products/Enalaprilat.html	6	5	9	1.787	348.399	-9.10577	-0.442071
FC(F)(F)c1cc(Nc2c(C(=O)OCCOCCO)cccc2)ccc1	3259	Etofenamate	N/A	Immunology & Inflamm	Free Base	30544-47-9	http://www.selleck.cn/products/etofenamate.html	3	2	10	3.1745	369.339	-9.10252	-0.5
Fc1cc(F)cc([C@H](O)C(=O)N[C@H](C(=O)N[C@@H]2C(=O)N(C)c3c(-c4c2cccc4)cccc3)C)c1	596	LY411575	N/A	Gamma-secretase	Free Base	209984-57-6	http://www.selleckchem.com/products/ly-411575.html	4	3	7	3.513	479.483	-9.1	-0.424284
O=C(/C=C/c1ccccc1)c1c(O)c(Cc2c(O)c(C(=O)C)c(O)c(C)c2O)c(O)c2c1OC(C)(C)C=C2	3445	Rottlerin	Mallotoxin NSC 56346 NSC 94525	PKC	Free Base	1982-08-06	http://www.selleckchem.com/products/rottlerin.html	8	5	6	5.989	516.546	-9.08766	0
Fc1ccc(COc2c(OCc3ccc(F)cc3)ccc(CNCCO)c2)cc1	2703	XRK3F2	N/A	Others	Free Base	No CAS	http://www.selleckchem.com/products/xrk3f2.html	4	2	10	4.57374	399.437	-9.06936	-0.558604
Brc1c(O)c(C(=O)O)cc(-c2ccccc2)c1	3763	AKR1C1-IN-1	N/A	AKR1C	Free Base	4906-68-7	http://www.selleckchem.com/products/akr1c1-in-1.html	3	3	2	4.103	293.116	-9.06235	0
FC(F)(F)c1cc(C=2c3sc(C(=N)NC4CCS(=O)(=O)CC4)cc3C(=O)N(CC)C=2)ccc1	2082	I-BRD9 (GSK602)	GSK602	Epigenetic Reader Domain	Free Base	1714146-59-4	http://www.selleckchem.com/products/i-brd9-gsk602.html	4	2	6	3.42776	497.562	-9.05749	0
Brc1cc2/C(=C\3/C(=O)N([C@@H](C(=O)O)CC(=O)O)C(=S)S/3)/C(=O)Nc2cc1	2491	79-6 (CID5721353 BCL6 inhibitor)	N/A	Bcl-6		301356-95-6	http://selleckchem.com/products/79-6-cid5721353-bcl6-inhibitor.html	7	5	4	1.414	457.281	-9.04847	-0.5
O=C(O)c1cc(O)c2C(=O)c3c(O)cccc3C(=O)c2c1	3061	Rheic Acid	Rhein Monorhein NSC 38629 Rheinic Acid	Immunology & Inflamm	Free Base	478-43-3	http://www.selleck.cn/products/Rhein-Monorhein.html	6	4	1	2.095	284.223	-9.04642	0
S(=O)(=O)(Nc1nc(SCc2c(F)c(F)ccc2)nc(O[C@@H]([C@@H](O)CO)C)c1)N1CCC1	3236	AZD-5069	N/A	CXCR	Free Base	878385-84-3	http://www.selleck.cn/products/azd-5069.html	6	3	10	1.31	476.525	-9.04416	0
O(C)c1c(O)ccc(C2=C(O)C(=O)c3c(O)cc(O)cc3O2)c1	2747	Isorhamnetin			free base	480-19-3		6	4	2	2.296	316.265	-9.0339	-0.5
O=C(N[C@@H](C)c1ccccc1)CCC1=Nc2c(C(=O)N1)cccc2	1738	ME0328	N/A	PARP	Free Base	1445251-22-8	http://www.selleckchem.com/products/me0328.html	3	2	6	2.344	321.38	-9.03033	0
Fc1c(CNC(=O)c2c(O)c([O-])c3C(=O)N4[C@H](C)CCO[C@H]4C[n+]3c2)ccc(F)c1	654	Dolutegravir (GSK1349572)	S/GSK1349572	Integrase	Free Base	1051375-16-6	http://www.selleckchem.com/products/s-gsk1349572.html	5	2	4	1.086	419.384	-9.02353	-0.5
O=C(O)C=1C(=O)Oc2c(ccc(N(Cc3ccccc3)C)c2)C=1	3253	7ACC2	N/A	MCT	Free Base	1472624-85-3	http://www.selleck.cn/products/7acc2.html	3	2	4	3.338	309.321	-9.02185	-0.19336
O=C1C(O)=C(c2cc(O)c(O)cc2)Oc2c1c(O)c(O)c(O)c2	4668	Quercetagetin	6-Hydroxyquercetin	Pim	free base	90-18-6	http://www.selleckchem.com/products/quercetagetin.html	7	6	1	1.683	318.237	-9.01819	0
FC(F)(F)c1cc(Nc2c(C(=O)O)cccc2)ccc1	1047	Flufenamic acid	N/A	COX	Free Base	530-78-9	http://www.selleckchem.com/products/flufenamic-acid.html	2	3	4	3.93476	281.233	-9.00939	-0.5
O([C@H]1[C@H](O)[C@@H](O)[C@H](O)[C@@H](CO)O1)c1c(CO)cccc1	575	Salicin (Salicoside Salicine)	Salicoside Salicine	COX	Free Base	138-52-3	http://www.selleckchem.com/products/Salicin(Salicoside -Salicine).html	7	5	4	-1.19	286.28	-9.0032	-0.39573
S(=O)(=O)(O)[C@@H](O)[C@@H](NC(=O)[C@@H](NC(=O)OCc1ccccc1)CC(C)C)C[C@@H]1C(=O)NCC1	3482	GC376		3C-Like Protease	free base	1416992-39-6	http://www.selleckchem.com/products/gc376-sodium.html	4	4	14	0.658	484.55	-8.98089	-0.132754
ClC(Cl)(Cl)[C@@H](NC(=S)Nc1c2ncccc2ccc1)NC(=O)/C=C/c1ccccc1	848	Salubrinal	N/A	PERK	Free Base	137975-06-5	http://www.selleckchem.com/products/salubrinal.html	3	3	9	4.90908	479.819	-8.97852	-0.223011
O([C@H]1[C@H](O)[C@@H](O)[C@H](O)[C@@H](CO)O1)[C@H]1[C@H](C=C)[C@H]2C(C(=O)OCC2)=CO1	2731	Sweroside			free base	14215-86-2		8	4	4	-2.003	358.343	-8.97216	0
Clc1cc(C(=O)O)c(NC(=O)COCC(=O)Nc2cc(-c3cocc3)ccc2)cc1	3378	TM5441	N/A	PAI-1	Free Base	1190221-43-2	http://www.selleckchem.com/products/tm5441.html	5	4	10	2.906	428.828	-8.96511	0
Clc1ccc(C(=O)N[C@@H](C(=O)O)CC=2c3c(NC(=O)C=2)cccc3)cc1	872	Rebamipide	N/A	Others	Free Base	90098-04-7	http://www.selleckchem.com/products/rebamipide.html	4	4	6	2.672	370.792	-8.96377	-0.976768
O=C(O)[C@@H](NC(=O)c1ccc([C@H](CC#C)Cc2nc3c(N)nc(N)nc3nc2)cc1)CCC(=O)O	864	Pralatrexate(Folotyn)	Folotyn	DHFR	Free Base	146464-95-1	http://www.selleckchem.com/products/Pralatrexate(Folotyn).html	9	7	12	0.24359	477.481	-8.96087	0
[S@](=O)(O)(=Nc1nc2c(nc1)cccc2)c1ccc(N)cc1	4190	Sulfaquinoxaline sodium	SQ-Na	Anti-infection	sodium salt	967-80-6	http://selleckchem.com/products/sulfaquinoxaline-sodium.html	2	1	3	1.76453	299.334	-8.95921	-0.5
Brc1c(F)ccc(/N=C(/NO)\c2c(NCCNS(=O)(=O)N)non2)c1	1585	Epacadostat (INCB024360)	N/A	IDO	Free Base	1204669-58-8	http://www.selleckchem.com/products/epacadostat-incb024360.html	6	5	8	-0.062	438.238	-8.95787	0
O(CCc1ccc(O)cc1)[C@H]1[C@H](O)[C@@H](O)[C@H](O)[C@@H](CO)O1	482	Salidroside (Rhodioloside)	Rhodioloside	Others	Free Base	10338-51-9	http://www.selleckchem.com/products/Salidroside-Rhodioloside.html	7	5	5	-0.752	300.307	-8.95367	-0.310024
P(=O)(OCC(=O)[C@@]1(O)[C@H](C)C[C@@H]2[C@]1(C)C[C@H](O)[C@]1(F)[C@]3(C)C(=CC(=O)C=C3)CC[C@@H]21)(O)O	4144	Dexamethasone Sodium Phosphate	N/A	IL Receptor	Disodium salt	55203-24-2	http://www.selleckchem.com/products/dexamethasone-sodium-phosphate.html	5	2	4	1.164	470.43	-8.95229	0
O=C(OC1CCCC1)[C@@H](NC(=O)[C@@H]([C@H](O)C(=O)NO)CC(C)C)c1ccccc1	4747	Tosedostat (CHR2797)		Aminopeptidase	Free base	238750-77-1	http://www.selleckchem.com/products/CHR-2797(Tosedostat).html	5	4	12	2.585	406.479	-8.9488	-0.263695
O=C(CCc1ccc(O[C@H]2[C@H](O)[C@@H](O)[C@H](O)[C@@H](CO)O2)cc1)C	3505	Raspberry ketone glucoside		ROS	free base	38963-94-9	http://www.selleckchem.com/products/raspberry-ketone-glucoside.html	7	4	6	-0.637	326.345	-8.92998	0
S(C[C@H](NC(=O)c1c(C)c(O)ccc1)[C@H](O)C[N@@]1[C@H](C(=O)NC(C)(C)C)C[C@H]2[C@@H](C1)CCCC2)c1ccccc1	1061	Nelfinavir Mesylate	N/A	HIV Protease	Mesylate	159989-65-8	http://www.selleckchem.com/products/nelfinavir-mesylate.html	5	4	12	5.362	567.795	-8.92965	-0.723315
O=C(O)c1c(/C=C/C(=O)c2c(OC)cccc2)cccc1	3910	HOIPIN-1	JTP-0819958 HOIP inhibitor-1	Others	Free Base		http://www.selleckchem.com/products/hoipin-1.html	2	0	5	3.815	281.287	-8.91716	-0.5
Fc1c(C(=O)N2CCN(C(=O)C3CC3)CC2)cc(CC2=NNC(=O)c3c2cccc3)cc1	36	Olaparib (AZD2281 Ku-0059436)	KU-0059436	PARP	Free Base	763113-22-0	http://www.selleckchem.com/products/AZD2281(Olaparib).html	4	1	6	2.532	434.471	-8.89962	-0.657473
Fc1c(C(=O)N2CC(CNC3CC3)C2)cc(CC2=NNC(=O)c3c2cccc3)cc1	4292	Venadaparib(IDX-1197)		PARP	free base	1681017-83-3	http://www.selleckchem.com/products/venadaparib-idx-1197.html	4	2	7	3.28	406.461	-8.89625	-0.5
O=C(O)[C@@H](N[C@H](C(=O)N1[C@H](C(=O)O)CCC1)CCCCN)CCc1ccccc1	4065	Lisinopril (Zestril)	Prinivil	RAAS	Free Base	83915-83-7	http://www.selleckchem.com/products/lisinopril-zestril.html	7	6	13	1.856	405.495	-8.88683	-0.976753
O=C1C(O)=C(c2ccc(O)cc2)Oc2c1c(O)cc(O)c2	555	Kaempferol	N/A	Estrogen/progestogen Receptor modulator	Free Base	520-18-3	http://www.selleckchem.com/products/Kaempferol.html	5	4	1	2.305	286.239	-8.88639	-0.5
Oc1c(O)ccc(C[C@@H]([C@@H](Cc2cc(O)c(O)cc2)C)C)c1	1307	Nordihydroguaiaretic acid	N/A	lipoxygenase	free base	500-38-9	http://www.selleckchem.com/products/nordihydroguaiaretic-acid.html	4	4	5	4.48	302.37	-8.87406	0
Clc1cc(NCc2cc(O)c(C)cc2)c(NCc2cc(O)c(C)cc2)cc1	3717	DRB18	N/A	GLUT	Free Base	unknown	https://www.selleckchem.com/products/drb18.html	2	4	6	5.453	382.891	-8.85197	0
O[C@H](C[C@H]1n2c(-c3c1cccc3)cnc2)C1CCCCC1	1559	NLG919	N/A	IDO	Free Base	1402836-58-1	http://www.selleckchem.com/products/nlg919.html	2	1	3	3.905	282.387	-8.83955	-0.254948
OC[C@@H]1[C@@H](O)[C@H](O)[C@@H](O)[C@]2(O1)OCc1c2cc(Cc2ccc(CC)cc2)cc1	2323	Tofogliflozin(CSG 452)	N/A	hSGLT2	hydrate	1201913-82-7	http://www.selleckchem.com/products/tofogliflozin-csg-452.html	6	4	4	2.747	386.444	-8.83829	-0.460172
S=C1N(CCCCCC(=O)Nc2cc(O)c(C(=O)O)cc2)C(=O)/C(=C/c2ccc(C)cc2)/S1	3411	F1063-0967	N/A	phosphatase	Free Base	613225-56-2	http://www.selleckchem.com/products/f1063-0967.html	6	4	10	4.463	484.597	-8.81549	0
O=C1c2c(O)c(O)c(O)cc2OC(c2ccc(O)cc2)=C1	2752	Scutellarein				529-53-3		5	4	1	2.185	286.239	-8.77475	0
O([C@@H](COc1c(CCc2cc(OC)ccc2)cccc1)CN(C)C)C(=O)CCC(=O)O	1280	Sarpogrelate hydrochloride	MCI-9042	5-HT2A 5-HT2C 5-HT2B	hydrochloride	135159-51-2	http://www.selleckchem.com/products/sarpogrelate-hydrochloride.html	6	2	14	3.18874	429.513	-8.77217	-0.601529
O=C(Oc1c2C(=O)c3c(OC(=O)C)cccc3C(=O)c2cc(C(=O)O)c1)C	1043	Diacerein	N/A	IL Receptor	Free Base	13739-02-1	http://www.selleckchem.com/products/diacerein.html	6	2	5	2.577	368.297	-8.77104	-0.100684
Fc1c(CNC(=O)c2c(O)c([O-])c3C(=O)N4[C@H](C)CCO[C@H]4C[n+]3c2)ccc(F)c1	4230	Dolutegravir Sodium	GSK-1349572A	Integrase	Sodium	1051375-19-9	http://www.selleck.cn/products/dolutegravir-sodium.html	3	1	4	1.207	418.376	-8.76871	-0.5
Fc1cc(-c2sc(C(=O)N[C@@H]3CNCCC3)c(NC(=O)N)c2)ccc1	280	AZD7762	N/A	Chk	Free Base	860352-01-8	http://www.selleckchem.com/products/AZD7762.html	3	4	6	1.64	362.429	-8.74949	-0.5
O=C(N)C(=O)c1c(CC)n(Cc2ccccc2)c2c1c(OCC(=O)O)ccc2	69	Varespladib (LY315920)	LY-333013	Phospholipase	Free Base	172732-68-2	http://www.selleckchem.com/products/LY315920(Varespladib).html	5	3	8	3.14	380.4	-8.74395	0
O(Cc1cc(C)ccc1)c1cc(/C=C/2\C(=O)N(c3ccccc3)NC\2=O)ccc1	3266	Y16	N/A	Rho	Free Base	429653-73-6	http://www.selleck.cn/products/y16.html	3	1	5	4.907	384.435	-8.73183	-0.0747934
Clc1ccc(CC2(N)CCN(c3ncnc4[nH]ccc34)CC2)cc1	644	CCT128930	N/A	Akt	Free Base	885499-61-6	http://www.selleckchem.com/products/cct128930.html	4	3	3	2.7	341.846	-8.7274	0
O=C(O)[C@@H](NC(=O)[C@@H](O)[C@H](N)Cc1ccccc1)CC(C)C	3049	Bestatin	Ubenimex	Immunology & Inflamm	Free Base	58970-76-6	http://www.selleck.cn/products/Ubenimex(Bestatin).html	5	5	9	1.306	308.378	-8.71667	0
O[C@@H]([C@@H]1[C@@H](O)[C@@H](O)[C@H](n2c3ncnc(N)c3cc2)O1)c1ccccc1	2378	LLY-283	N/A	PRMT5	free base	2040291-27-6	http://www.selleckchem.com/products/lly-283.html	6	4	3	0.186	342.355	-8.69899	-0.5
O[C@@H]([C@@H]1[C@@H](O)[C@@H](O)[C@H](n2c3ncnc(N)c3cc2)O1)c1ccccc1	3448	LLY-283	N/A	PRMT	Free Base	2040291-27-6	http://www.selleckchem.com/products/lly-283.html	6	4	3	0.186	342.355	-8.69899	-0.5
Clc1c(Cl)ccc(-c2c(F)cc(C3(C(=O)O)CC3)cc2)c1	2676	CHF 5074	N/A	Gamma-secretase	Free Base	749269-83-8	http://www.selleckchem.com/products/chf-5074.html	2	2	3	5.92	325.166	-8.6806	-0.0631168
FC(F)(F)c1ccc([C@H]2C(C(=O)Nc3c(F)cc4[nH]ncc4c3)=C(C)NC(=O)C2)cc1	249	GSK429286A	N/A	ROCK	Free Base	864082-47-3	http://www.selleckchem.com/products/GSK429286A.html	4	4	5	3.72576	432.377	-8.67476	0
Clc1c(Cl)ccc(S[C@@H]2[C@H](O)[C@@H](n3nnc(-c4cc(F)c(F)c(F)c4)c3)[C@@H](O)[C@@H](CO)O2)c1	4815	GB1107	N/A	Galectin	Free base	1978336-61-6	http://www.selleckchem.com/products/gb1107.html	6	3	5	3.269	522.331	-8.67317	-0.5
Fc1cc2c(c(C)[nH]c2cc1)-c1[nH]c2c(n1)c1c(nccc1)c1ncccc21	3709	APTO-253	LOR-253 LT-253	c-Myc. KLF. Apoptosis related	Free Base	916151-99-0	https://www.selleckchem.com/products/apto-253.html	4	3	1	4.68953	367.387	-8.67183	0
O=C(/C=C(\O)/C=C/c1cc(OC)c(O)cc1)/C=C/c1ccc(O)cc1	2821	Demethoxycurcumin			free base	22608-11-3		5	2	7	3.727	338.359	-8.66937	-0.5
Brc1c(Cl)cc2C(=O)N(CC(=O)C[C@@H]3[C@@H](O)CCCN3)C=Nc2c1	2079	Halofuginone	N/A	Others	Free Base	55837-20-2	http://www.selleckchem.com/products/halofuginone.html	5	2	4	1.885	414.687	-8.66586	-0.439404
Clc1c(OCc2cc(F)ccc2)ccc(Nc2ncnc3c2cc(-c2oc(CNCCS(=O)(=O)C)cc2)cc3)c1	416	Lapatinib	N/A	EGFR HER2	Free Base	231277-92-2	http://www.selleckchem.com/products/lapatinib.html	6	2	11	4.842	581.068	-8.66213	0
Clc1c(OCc2cc(F)ccc2)ccc(Nc2ncnc3c2cc(-c2oc(CNCCS(=O)(=O)C)cc2)cc3)c1	17	Lapatinib (GW-572016) Ditosylate	GW-57201	EGFR HER2	Ditosylat	388082-77-7	http://www.selleckchem.com/products/Lapatinib-Ditosylate.html	6	2	11	4.842	581.068	-8.66213	0
Oc1c(O)ccc(/C=C/c2cc(O)cc(O)c2)c1	459	Piceatannol	N/A	Others	Free Base	10083-24-6	http://www.selleckchem.com/products/piceatannol.html	4	4	2	3.424	244.246	-8.6537	0
Ic1cc(F)c(NC2=C(F)C(=O)N(C)C=3N=CN(C[C@@H](O)CO)C(=O)C2=3)cc1	642	TAK-733	N/A	MEK	Free Base	1035555-63-5	http://www.selleckchem.com/products/tak-733.html	5	3	5	1.63	504.231	-8.65257	0
Oc1ccc(CCNc2nc(-c3c4c(sc3)cccc4)nc3n(C(C)C)cnc23)cc1	789	StemRegenin 1	N/A	AhR	Free Base	1227633-49-9	http://www.selleckchem.com/products/stemRegenin-1.html	4	2	6	5.40206	429.548	-8.64538	0
O=C(NO)/C=C/c1ccc(C[N@@](CCO)CCc2c3c([nH]c2)cccc3)cc1	57	LAQ824 (Dacinostat)	NVP-LAQ824	HDAC	Free Base	404951-53-7	http://www.selleckchem.com/products/LAQ824(NVP-LAQ824).html	4	4	10	3.145	379.46	-8.6412	0
FC(F)(F)c1ccc([C@H]2C(C(=O)Nc3c(F)cc4n[nH]cc4c3)=C(C)NC(=O)C2)cc1	249	GSK429286A	N/A	ROCK	Free Base	864082-47-3	http://www.selleckchem.com/products/GSK429286A.html	4	4	5	3.72576	432.377	-8.63754	0
O=C1c2c(O)cccc2OC(c2ccc(O)cc2)=C1	2605	4' 5-Dihydroxyflavone			free base	6665-67-4		3	2	1	2.768	254.241	-8.63362	-0.377547
O[C@H]1[C@@H](c2cc(O)c(O)c(O)c2)Oc2c(c(O)cc(O)c2)C1	1416	(-)-epigallocatechin	N/A	Others	free base	970-74-1	http://www.selleckchem.com/products/neg-rotation-epigallocatechin.html	7	6	1	1.706	306.27	-8.63109	-0.0846297
Fc1c(Oc2c(-c3c[nH]nc3)cc3n(C)ncc3c2)ccc(NC(=O)C=2C(=O)N(c3ccc(F)cc3)C(C)=CC=2)c1	2197	LY2801653 (Merestinib)	N/A	c-Met	Free Base	1206799-15-6	http://www.selleckchem.com/products/ly2801653-merestinib.html	5	3	7	5.133	552.541	-8.62697	0
O=C1C(c2c3c(n(C)c2)cccc3)=C(c2cc(N)ccc2)C(=O)N1	2258	CP21R7 (CP21)	N/A	Wnt/beta-catenin	Free Base	125314-13-8	http://www.selleckchem.com/products/cp21r7-cp21.html	2	2	2	3.223	317.348	-8.62341	0
O=C(NCCCc1ccccc1)/C(/C#N)=C/c1cc(O)c(O)cc1	3149	AG 555	Tyrphostin B46	EGFR	free base	133550-34-2	http://www.selleck.cn/products/ag555.html	4	3	8	2.992	322.364	-8.622	0
Oc1cc(O)cc(/C=C/c2ccc(O)cc2)c1	214	Resveratrol	N/A	Sirtuin	Free Base	501-36-0	http://www.selleckchem.com/products/Resveratrol.html	3	3	2	3.697	228.247	-8.62081	0
OCc1oc(-c2cc3c(NCc4oc(C)cc4)ncnc3cc2)cc1	1759	ML167	CID 44968231	CDK	Free Base	1285702-20-6	http://www.selleckchem.com/products/ml167.html	3	2	5	1.763	335.363	-8.62026	0
OC[C@]1(O)COc2c(-c3c(cc(O)c(O)c3)C1)ccc(O)c2	2807	Protosappanin B				102036-29-3		6	5	1	1.71	304.298	-8.61655	-0.5
Brc1c(O)c(Br)cc(-c2nc(C(=O)NCc3ccc(Oc4ccccc4)cc3)on2)c1	1692	IOWH 032	N/A	CFTR	Free Base	1191252-49-9	http://www.selleckchem.com/products/iowh032.html	4	2	7	5.369	545.187	-8.61259	0
O=C1NN=Cc2nc(N3CCC(CC#N)CC3)nc(Nc3ccc(N4CCC(O)CC4)cc3)c12	4339	Gusacitinib (ASN-002)	N/A	Syk	free base	1425381-60-7	http://www.selleckchem.com/products/gusacitinib.html	6	3	6	1.644	460.542	-8.61169	-0.411735
O=C(O[C@@H]1[C@H](n2c3ncnc(NC(=O)CCC)c3nc2)O[C@H]2[C@@H]1O[P@@](=O)(O)OC2)CCC	1581	Dibutyryl-cAMP (Bucladesine)	dbcAMP	PKA	sodium salt	16980-89-5	http://www.selleckchem.com/products/dibutyryl-camp-bucladesine.html	8	1	9	-0.08494	468.383	-8.60808	-0.592809
O=C(NCCCCc1ccccc1)/C(/C#N)=C/c1cc(O)c(O)cc1	4951	AG 556	N/A	EGFR	Free base	133550-41-1	http://www.selleckchem.com/products/ag-556.html	4	3	9	3.434	336.391	-8.60594	-0.111075
O(CC1CCN(C)CC1)c1cnc(-c2cc(CN3C(=O)C=CC(c4cc(C#N)ccc4)=N3)ccc2)nc1	1803	Tepotinib (EMD 1214063)	N/A	c-Met	Free Base	1100598-32-0	http://www.selleckchem.com/products/emd-1214063.html	7	0	8	3.984	492.583	-8.60425	0
N(Cc1occc1)c1n(Cc2ccccc2)c2c(n1)cccc2	3677	AC1903	N/A	TRP Channel	Free Base	831234-13-0	https://www.selleckchem.com/products/ac1903.html	1	1	5	3.983	303.365	-8.6042	0
FC(F)(F)c1nn(-c2cc(NC3CCC(OC(=O)CN)CC3)c(C(=O)N)cc2)c2c1C(=O)CC(C)(C)C2	678	PF-04929113 (SNX-5422)	N/A	HSP	Free Base	908115-27-5	http://www.selleckchem.com/products/pf-04929113.html	5	3	8	2.44776	521.54	-8.58131	0
O=C1N(c2cc3c(n(C)cc3)cc2)C(c2c(O)cc(O)c(C(C)C)c2)=NN1	414	Ganetespib (STA-9090)	N/A	HSP	Free Base	888216-25-9	http://www.selleckchem.com/products/ganetespib-sta-9090.html	4	3	3	4.663	364.405	-8.57748	0
Oc1c(O)cc2c([C@H](Cc3c4c(ccc3)cccc4)NCC2)c1	4468	YS-49		PI3K	free base	132836-42-1	http://www.selleckchem.com/products/ys-49.html	3	3	2	4.266	305.377	-8.57649	-0.486455
Clc1c(Cc2ccc(OCC)cc2)cc([C@@]23[C@H](O)[C@@H](O)[C@H](O)[C@@](CO)(O2)CO3)cc1	2573	Ertugliflozin	PF-04971729?	SGLT2	free base	1210344-57-2	http://selleckchem.com/products/.html	7	4	6	2.757	436.888	-8.56815	-0.195292
O([C@@H](CCNC)c1sccc1)c1c2c(ccc1)cccc2	2502	Duloxetine	LY-248686	5-HT Receptor	free base	116539-59-4	http://selleckchem.com/products/duloxetine.html	2	1	6	4.572	297.422	-8.55622	-0.322477
ClCC(=O)c1c(Nc2cc(C(F)(F)F)ccc2)cccc1	3363	TED-347	N/A	Hippo pathway	Free Base	2378626-29-8	http://www.selleckchem.com/products/ted-347.html	1	1	5	4.53876	313.706	-8.55265	-0.499962
S(C(c1ccccc1)(c1ccccc1)c1ccccc1)C[C@H](N)C(=O)O	2548	H-Cys(Trt)-OH	L-Cys(Trt)-OH H-L-Cys(Trt)-OH S-Tritylcysteine	Kinesin	free base	328542	http://selleckchem.com/products/h-cys-trt-oh.html	3	3	7	2.70627	363.481	-8.54484	-0.0445827
Clc1c(-c2ccc(-c3ccccc3)cc2)nc2[nH]c(O[C@H]3[C@H]4OC[C@@H](O)[C@H]4OC3)nc2c1	3877	MK-8722	N/A	AMPK	Free Base	1394371-71-1	http://www.selleckchem.com/products/mk-8722.html	6	3	4	4.21653	449.894	-8.53775	0
Brc1n(c(SCC(=O)O)nn1)-c1c2c(c(C3CC3)cc1)cccc2	3779	Lesinurad sodium	Selexipag Zurampic RDEA-594 sodium	OAT	Sodium	1151516-14-1	http://www.selleckchem.com/products/lesinurad-sodium.html	2	0	5	5.238	403.28	-8.52692	-0.0185063
Clc1cc2NC(=O)N(C3CCN(C[C@@H](NC(=O)c4cc5c(cc4)cccc5)C)CC3)c2cc1	4715	CAY10593 (VU0155069)	N/A	Phospholipase (e.g.	Free base	1130067-06-9	http://www.selleckchem.com/products/cay10593-vu0155069.html	3	2	6	4.517	462.981	-8.52084	-0.316621
O=C1c2c(O)cc(O)cc2OC(c2ccc(O)cc2)=C1	530	Apigenin	N/A	P450	Free Base	520-36-5	http://www.selleckchem.com/products/Apigenin.html	4	3	1	2.534	270.24	-8.51783	-0.5
Clc1cc2c([nH]c(C(=O)N[C@H]([C@@H](O)C(=O)N3C[C@@H](O)[C@@H](O)C3)Cc3ccccc3)c2)cc1	4711	Ingliforib	CP 368296	Phosphorylase	Free base	186392-65-4	http://www.selleckchem.com/products/ingliforib.html	5	5	8	1.451	457.914	-8.51761	-0.606894
FC(F)(F)c1cc(/C=C\2/C(=O)NC(=O)S/2)ccc1	1511	SMI-4a	N/A	Pim	Free Base	438190-29-5	http://www.selleckchem.com/products/smi-4a.html	2	1	2	3.48476	273.234	-8.51256	-0.367017
FC(F)(F)c1nn2c(n1)CN(C(=O)c1c(F)ccc(CC3=NNC(=O)c4c3cccc4)c1)CC2	3728	Fluzoparib (SHR-3162)	HS10160	PARP	Free Base	1358715-18-0	https://www.selleckchem.com/products/fluzoparib.html	5	1	5	2.38776	472.402	-8.50274	0
O=C(OCC(=O)[C@]1(O)[C@]2(C)[C@H]([C@H]3[C@H]([C@@H](O)C2)[C@]2(C)C(=CC(=O)CC2)CC3)CC1)CCC(=O)O	3866	Hydrocortisone sodium succinate	Hydrocortisone 21-hemisuccinate sodium salt	Interleukins	Sodium succinate	125-04-2	http://www.selleckchem.com/products/hydrocortisone-sodium-succinate.html	5	2	7	1.279	461.531	-8.50089	0
O(C)c1c(O)cc2OC(=O)C(Oc3cc4OC(=O)C=Cc4cc3)=Cc2c1	3528	Daphnoretin		PKC	free base	2034-69-7	http://www.selleckchem.com/products/daphnoretin.html	4	1	3	3.89	352.298	-8.49699	0
Clc1c(C(=O)N[C@H](C(=O)O)Cc2cc(S(=O)(=O)C)ccc2)c(Cl)cc2c1CCN(C(=O)c1cc3occc3cc1)C2	1273	Lifitegrast	SAR1118	Integrin	free base	1025967-78-5	http://www.selleckchem.com/products/lifitegrast.html	6	3	9	4.654	615.49	-8.49579	-0.390274
Fc1cn(-c2ncc([C@@H](NC(=O)C3(OC)CCC(c4nc(Nc5n[nH]c(C)c5)cc(C)n4)CC3)C)cc2)nc1	4806	Pralsetinib (BLU-667)	CS 3009 Gavreto	c-RET	Free base	2097132-94-8	http://www.selleckchem.com/products/blu-667.html	8	4	9	3.10853	533.612	-8.48917	0
Oc1c(CC=C)cc(-c2c(O)ccc(CC=C)c2)cc1	552	Honokiol	N/A	Akt MEK	Free Base	35354-74-6	http://www.selleckchem.com/products/Honokiol.html	2	2	5	5.164	266.34	-8.48001	0
O(C[C@@H](N)Cc1c2c([nH]c1)cccc2)c1cc(-c2cc3c(C)[nH]nc3cc2)cnc1	4959	A-443654		Akt	Free base	552325-16-3	https://www.selleckchem.com/products/a-443654.html	5	4	6	4.396	397.482	-8.47527	0
O=C(N[C@@H]1C(=O)N(C)c2c(OC1)cccc2)c1nc(Cc2ccccc2)[nH]n1	2314	GSK2982772	N/A	human RIP1	free base	1622848-92-3	http://www.selleckchem.com/products/gsk2982772.html	6	3	5	1.507	377.404	-8.4728	-0.690267
Brc1n(c(SCC(=O)O)nn1)-c1c2c(c(C3CC3)cc1)cccc2	1142	Lesinurad	RDEA 594 RDEA-594 RDEA594	Others	Free Base	878672-00-5	http://www.selleckchem.com/products/lesinurad.html	4	2	5	5.117	404.288	-8.46579	-0.00993143
S(=O)(=O)(C)c1ccc(NC(=O)c2c(C)c(n(CCO)c2)-c2c(C(F)(F)F)cccc2)cc1	4454	Esaxerenone (CS-3150)		Mineralocorticoid Re	free base	1632006-28-0	http://www.selleckchem.com/products/esaxerenone.html	4	2	8	3.83476	466.48	-8.46314	0
Clc1ccc(C2=NN(c3cc(F)ccc3)C(=O)C(C(=O)N[C@H](CO)C)=C2)cc1	3191	BAY-218	N/A	AhR	free base	2162982-11-6	http://www.selleck.cn/products/bay-218.html	4	2	6	3.443	401.825	-8.45429	-0.72686
O=C(O)CNC(=O)C=1C(=O)N(OCC2CC2)c2c(C=1O)cccc2	3725	Desidustat	ZYAN1 ZYAN1-1001	HIF	Free Base	1616690-16-4	https://www.selleckchem.com/products/desidustat.html	6	4	7	1.077	332.312	-8.45004	-0.484496
O=C(O[C@H]1[C@@H](c2cc(O)c(O)cc2)Oc2c(c(O)cc(O)c2)C1)c1cc(O)c(O)c(O)c1	1384	(-)-Epicatechin gallate	(-)-ECG (-)-Epicatechin 3-gallate (-)-Epicatechin-3-O-gallate	Others	free base	1257-08-5	http://www.selleckchem.com/products/epicatechin-gallate.html	9	7	4	3.376	442.376	-8.44378	0
O=C(O)[C@@H](NC(=O)c1ccc(NC[C@H]2N(C=O)c3c(O)nc(N)nc3NC2)cc1)CCC(=O)O	3734	Folinic acid	Leucovorin	Thymidylate Synthase	Free Base	1958-05-09	http://www.selleckchem.com/products/folinic-acid.html	8	9	11	-1.144	473.446	-8.43337	-0.0342446
Clc1c(OCc2cc(F)ccc2)ccc(Nc2ncnc3c2cc(-c2oc(CNCCS(=O)(=O)C)cc2)cc3)c1	2908	Lapatinib ditosylate monohydrate	Tykerb Ditosylate	Others	ditosylate monohydrate	388082-78-8	http://selleckchem.com/products/.html	6	2	11	4.842	581.068	-8.42898	0
Fc1c(-c2cc(C(=O)O)c(O)cc2)ccc(F)c1	1147	Diflunisal	Dolobid Dolobis Flovacil Fluniget	COX	Free Base	22494-42-4	http://www.selleckchem.com/products/diflunisal.html	3	3	2	3.611	250.2	-8.42674	0
O=C(/C=C/c1ccc(O[C@H]2[C@H](O)[C@@H](O)[C@H](O)[C@@H](CO)O2)cc1)c1c(O)cc(O)cc1	2830	Isoliquiritin				5041-81-6		9	6	6	0.912	418.398	-8.42088	0
Oc1c(O)cc2c([C@H]3[C@](O)(COc4c3ccc(O)c4)C2)c1	2628	Brazilin			free base	474-07-7		5	4	0	1.997	286.283	-8.42013	-0.5
Oc1cc(-c2nc(N3CCOCC3)c3oc4ncccc4c3n2)ccc1	25	PI-103	N/A	DNA-PK PI3K mTOR	Free Base	371935-74-9	http://www.selleckchem.com/products/PI-103.html	5	1	2	2.031	348.362	-8.41161	0
FC(F)(F)c1cc(C(=O)NCC(=O)N[C@@H]2[C@@H](OCC)C[N@@](C3CCC(O)(c4cc5OCOc5cc4)CC3)C2)ccc1	4704	INCB3344		CCR	Free base	1262238-11-8	http://www.selleckchem.com/products/incb3344.html	7	3	11	3.85276	577.6	-8.41133	0
O=C(O[C@H]1[C@@H](O)[C@H](O)C[C@](O)(C(=O)O)C1)/C=C/c1cc(O)c(O)cc1	2759	Neochlorogenic acid			free base	906-33-2		8	7	5	0.415	354.311	-8.40634	-0.473427
O=C1[C@H](O)[C@@H](c2cc(O)c(O)cc2)Oc2c1c(O)cc(O)c2	1040	Taxifolin (Dihydroquercetin)	Dihydroquercetin Taxifolin-(+)	VEGFR	Free Base	480-18-2	http://www.selleckchem.com/products/Taxifolin(Dihydroquercetin).html	7	5	1	1.446	304.254	-8.40114	-0.147307
O=C1OC2(CN1)CCN(CCc1ccccc1)CC2	1003	Fenspiride HCl Fenspiride HCl	N/A	Phospholipase (e.g. PLA)	Hydrochloride	5053-08-7 5053-06-5(free base)	http://www.selleckchem.com/products/Fenspiride-hcl.html	2	1	3	1.949	260.337	-8.39805	0
S(CCCc1ccccc1)C1=NC=C(C(=O)O)C(=O)N1	4515	MINA53 inhibitor (Compound 10)	N/A	Others	free base		http://www.selleckchem.com/products/mina53-inhibitor-compound-10.html	4	3	6	1.98	290.343	-8.39459	0
Brc1cc(c(O)cc1)C=1NC(=O)C(C#N)=C(c2ccccc2)C=1	3425	TCS PIM-1 1	SC 204330	Pim	Free Base	491871-58-0	http://www.selleckchem.com/products/tcs-pim-1-1.html	4	3	3	4.025	367.202	-8.39035	0
O=C1C(c2ccc(O)cc2)=COc2c1c(O)cc(O)c2	193	Genistein	N/A	Topoisomerase EGFR	Free Base	446-72-0	http://www.selleckchem.com/products/Genistein.html	4	3	1	1.915	270.24	-8.38557	0
O=C(OCC(=O)[C@]1(O)[C@]2(C)[C@H]([C@H]3[C@H]([C@@H](O)C2)[C@]2(C)C(=CC(=O)CC2)CC3)CC1)CCC(=O)O	3738	Hydrocortisone hemisuccinate	A-hydrocort Hydrocortisone 21-hemisuccinate	Interleukins	Hemisuccinate	2203-97-6	http://www.selleckchem.com/products/hydrocortisone-hemisuccinate.html	7	4	7	1.158	462.539	-8.3841	0
O=C1N([C@H]2O[C@@H](CO)[C@H](O)C2)C=C(C)C(=O)N1	323	Telbivudine (Sebivo Tyzeka)	N/A	Reverse Transcriptase	Free Base	3424-98-4	http://www.selleckchem.com/products/Telbivudine(Sebivo).html	5	3	2	-1.789	242.231	-8.37918	-0.772146
Clc1c(-c2nc(SCCCC(=O)N)nc(N)n2)c2c3c(c1)COCc3ccc2	1785	CH5138303	N/A	HSP (e.g. HSP90)	Free Base	959763-06-5	http://www.selleckchem.com/products/ch5138303.html	5	2	6	2.176	415.905	-8.37325	0
Clc1cc(C(=O)O)c(NC(=O)COCC(=O)N2CCN(C(c3ccccc3)c3ccccc3)CC2)cc1	3376	TM5275 Sodium	TM 5275 sodium salt	PAI-1	Sodium	1103926-82-4	http://www.selleckchem.com/products/tm5275-sodium.html	4	1	11	3.96	520.993	-8.36898	0
FC1(F)Oc2c(O1)ccc(/C=C\1/C(=O)NC(=O)S/1)c2	650	AS-604850	N/A	PI3K	Free Base	648449-76-7	http://www.selleckchem.com/products/as-604850.html	4	1	1	3.46192	285.226	-8.36789	-0.367474
O=C(N(CCCC)Cc1ccc(C(=O)NO)cc1)Nc1ccccc1	1756	Nexturastat A	N/A	Nexturastat A	Free Base	1403783-31-2	http://www.selleckchem.com/products/nexturastat-a.html	3	3	10	3.221	341.411	-8.36716	0
Fc1c(CNC(=O)c2c(O)c([O-])c3C(=O)N4[C@@H](C)CO[C@@H]4C[n+]3c2)ccc(F)c1	1950	Cabotegravir (GSK744 GSK1265744)	N/A	Integrase	Free Base	1051375-10-0	http://www.selleckchem.com/products/cabotegravir-gsk744-gsk1265744.html	5	2	4	0.644	405.357	-8.35562	-0.10452
Brc1ccc(Cn2c(Cn3cc(C(=O)N4CCOCC4)c(-c4c5c(ccc4)cccc5)c3)cnc2)cc1	1766	LB42708	N/A	Transferase	Free Base	226929-39-1	http://www.selleckchem.com/products/lb42708.html	3	0	7	6.12453	555.476	-8.35517	-0.439906
O=C1N(Cc2ccccc2)C[C@@H](Nc2ncnc3[nH]cnc23)C1	3798	Benpyrine racemate	(Rac)-Benpyrine	TNF-alpha	Free Base	1333714-43-4	http://www.selleckchem.com/products/benpyrine-racemate.html	5	3	4	0.53406	308.345	-8.35413	0
S(CC(=O)Nc1sccn1)C1=C(C#N)[C@@H](c2ccc(C)cc2)CC(=O)N1	4875	Necrostatin-34 (Nec-34)	N/A	RIP kinase	Free base	375835-43-1	http://www.selleckchem.com/products/necrostatin-34-nec-34.html	4	2	7	1.931	384.484	-8.34814	0
Clc1c(Cc2ccc(OCC)cc2)cc([C@@]23[C@H](O)[C@@H](O)[C@H](O)[C@@](CO)(O2)CO3)cc1	3783	Ertugliflozin L-pyroglutamic acid	MK-8835 L-pyroglutamic acid PF-04971729 L-pyroglutamic acid	SGLT	Free Base	1210344-83-4	http://www.selleckchem.com/products/ertugliflozin-l-pyroglutamic-acid.html	7	4	6	2.757	436.888	-8.3459	-0.195088
O(C[C@@H](N)Cc1c2c([nH]c1)cccc2)c1cc(-c2cc3c(C)n[nH]c3cc2)cnc1	4959	A-443654		Akt	Free base	552325-16-3	https://www.selleckchem.com/products/a-443654.html	5	4	6	4.396	397.482	-8.3368	0
OCc1oc(-c2nn(Cc3ccccc3)c3c2cccc3)cc1	2259	Lificiguat(YC-1)	N/A	HIF	Free Base	170632-47-0	http://www.selleckchem.com/products/lificiguat-yc-1.html	2	1	4	3.096	304.349	-8.33565	0
O(C)c1c(OC)ccc(C[C@@H]2[C@@H](Cc3cc(OC)c(O)cc3)C(=O)OC2)c1	1427	(-)-Arctigenin	N/A	Others	free base	7770-78-7	http://www.selleckchem.com/products/neg-rotation-arctigenin.html	5	1	7	3.07274	372.417	-8.33548	-0.5
Ic1cc(F)c(Nc2c(F)c(F)ccc2C(=O)N2CC(O)([C@H]3NCCCC3)C2)cc1	1994	Cobimetinib (GDC-0973 RG7420)	XL518	MEK	Free Base	934660-93-2	http://www.selleckchem.com/products/cobimetinib-gdc-0973-rg7420.html	3	3	5	4.307	531.316	-8.32975	-0.250504
Fc1c(Nc2cc3c(C(=O)c4c(ccc(OC[C@H](O)CO)c4)CC3)cc2)ccc(F)c1	1675	Skepinone-L	N/A	p38 MAPK	Free Base	1221485-83-1	http://www.selleckchem.com/products/skepinone-l.html	4	3	6	4.071	425.431	-8.32837	0
Oc1c(Cc2nn(C(C)(C)C)c3ncnc(N)c23)cccc1	4763	2OH-BNPP1	N/A	Serine/threonin kina	Free base	833481-73-5	http://www.selleckchem.com/products/2oh-bnpp1.html	4	2	3	1.98653	297.362	-8.32668	0
O=C(N)c1c(NC2[C@H]3CC4(O)C[C@@H]2CC(C4)C3)c2c([nH]cc2)nc1	2010	Peficitinib (ASP015K JNJ-54781532)	N/A	JAK	Free Base	944118-01-8	http://www.selleckchem.com/products/peficitinb-asp015k-jnj-54781532.html	4	5	3	1.469	326.4	-8.32206	0
O=C(/N=C\1/N(Cc2ccccc2)C=CS/1)c1c2c([nH]c1)nccc2	4513	TRULI		LATS	free base	1424635-83-5	http://www.selleckchem.com/products/turi.html	4	2	4	3.742	334.403	-8.30134	-0.140895
O=C(OC1C[C@@H]2[N+]([O-])(C)[C@@H]([C@@H]3O[C@H]23)C1)[C@H](CO)c1ccccc1	2949	Scopolamine N-Oxide HydrobroMide Monohydrate	Hyoscine N-oxide HydrobroMide Monohydrate Genoscopolamine HydrobroMide Monohydrate	AChR	Monohydrate	6106-81-6	http://www.selleckchem.com/products/scopolamine-n-oxide-hydrobromide-monohydrate.html	4	1	5	1.178	319.357	-8.30129	0
S(CC(=O)Nc1ncc(-c2ccccc2)cc1)C=1N(c2ccccc2)C(=O)C=2SCCC=2N=1	1724	IWP L6	Porcn Inhibitor III	Wnt/beta-catenin	Free Base	1427782-89-5	http://www.selleckchem.com/products/iwp-l6.html	4	1	7	4.947	472.593	-8.29242	-0.079668
Clc1c(C=2Oc3c([C@H]4[C@H](CO)[N@@](C)CC4)c(O)cc(O)c3C(=O)C=2)cccc1	1399	P276-00	N/A	CDK	HCl	920113-03-7	https://www.selleckchem.com/products/p276-00.html	5	3	3	2.902	401.846	-8.29231	0
O=C1Nc2c(O)ccc([C@@H](O)CNC3Cc4c(cc(CC)c(CC)c4)C3)c2C=C1	2914	Indacaterol	N/A	Adrenergic Receptor	free base	312753-06-3	http://selleckchem.com/products/indacaterol.html	4	4	6	3.95	392.499	-8.28145	0
O=C(NCCNCc1c(OC)nc(OCc2c(C)c(-c3ccccc3)ccc2)cc1)C	1597	BMS202 (PD-1/PD-L1 inhibitor 2)	N/A	PD-1/PD-L1	Free Base	1675203-84-5	http://www.selleckchem.com/products/pd-1-pd-l1-inhibitor-2.html	3	2	11	4.47	419.525	-8.28066	0
S(=O)(=O)(NC(C)(C)C)c1c2c(c(NC(=O)[C@@H](NC(=O)C3CCCCC3)Cc3ccccc3)ccc2)ccc1	4891	MF-094		DUB	Free base	2241025-68-1	http://www.selleckchem.com/products/mf-094.html	4	3	11	5.521	535.709	-8.26793	-0.5
Clc1c(O)ccc(CCNc2nc(NCc3ccccc3)c(C(=O)N)cn2)c1	2431	AS1517499	N/A	STAT	free base	919486-40-1	http://selleckchem.com/products/as1517499.html	4	4	8	2.519	397.866	-8.26397	0
Clc1cc(Nc2nc3c(c4c2ccnc4)ccc(C(=O)O)c3)ccc1	3486	Silmitasertib sodium salt		Casein Kinase	sodium	1309357-15-0	http://www.selleckchem.com/products/silmitasertib-sodium-salt.html	2	1	3	4.344	348.769	-8.25403	0
O=C(COc1c2c(C(=O)NC=C2)ccc1)c1ccccc1	1529	UPF 1069	N/A	PARP	Free Base	1048371-03-4	http://www.selleckchem.com/products/upf-1069.html	3	1	4	2.544	279.295	-8.25154	0
S(=O)(=O)(Nc1ccc(C=2C(=O)c3c(OC=2)cc(OCc2cc(C(=O)O)ccc2)cc3)cc1)C	4877	CVT-10216		Dehydrogenase	Free base	1005334-57-5	http://www.selleckchem.com/products/cvt-10216.html	6	3	7	3.357	465.482	-8.24769	0
O=C(NCCCN1CCCC1)c1cc(C#N)cc(-c2c(N3CCN(CCn4c5c(c(C)c4)cccc5)CC3)cccc2)c1	2166	LLY-507	N/A	Histone Methyltransferase	Free Base	1793053-37-8	http://www.selleckchem.com/products/lly-507.html	4	1	12	5.895	574.773	-8.24712	0
Clc1c(-c2c3c([nH]c2)cccc3)nc(Nc2cc(NC(=O)c3ccc(NC(=O)/C=C/CN(C)C)cc3)ccc2)nc1	2221	THZ1 2HCl	N/A	CDK	dihydrochloride	1604810-83-4(free base)	http://www.selleckchem.com/products/thz1.html	5	4	11	4.831	566.065	-8.24412	0
Clc1c(F)cc(C(O)(C)C)c(Nc2nc(Nc3c(OC)cc(N4C[C@@H](N(C)C)CC4)c(NC(=O)C=C)c3)ncc2)c1	3872	DZD9008	N/A	EGFR	Free Base	2370013-49-1	http://www.selleckchem.com/products/dzd9008.html	6	4	11	4.084	584.096	-8.24374	0
Clc1ccc(CSc2n(C)nc(C(F)(F)F)c2/C=C\2/C(=O)NC(=S)S/2)cc1	4450	ADAMTS-5 Inhibitor		Others	free base	929634-33-3	http://www.selleckchem.com/products/adamts-5-inhibitor.html	3	1	5	4.61476	449.929	-8.24077	0
O=C(N[C@@H]1C(=O)N2[C@@H](C(=O)OCOC(=O)[C@H]3C(C)(C)S[C@H]4N3C(=O)C4)C(C)(C)S(=O)(=O)[C@H]12)[C@H](N)c1ccccc1	2937	Sultamicillin Tosylate	N/A	Anti-infection	Tosylate	83105-70-8	http://www.selleckchem.com/products/sultamicillin-tosylate.html	8	2	10	0.285	594.666	-8.2404	-0.180128
O=C1c2c(c(O)c(O)cc2)OC(c2ccccc2)=C1	2129	7 8-Dihydroxyflavone	7 8-DHF	Trk receptor	Free Base	38183-03-8	http://www.selleckchem.com/products/7-8-dihydroxyflavone.html	3	2	1	2.766	254.241	-8.23948	-0.5
O=C1c2c(O)cc(O)cc2O[C@H](c2ccc(O)cc2)C1	481	Naringenin	N/A	P450	Free Base	480-41-1	http://www.selleckchem.com/products/Naringenin.html	5	3	1	2.38	272.256	-8.23032	0
FC(F)(F)c1c(C[N@@]2C[C@@H](N(C)C)CC2)ccc(C(=O)Nc2cc(Nc3nc(-c4cncnc4)ccn3)c(C)cc2)c1	1223	Bafetinib (INNO-406)	NS-187	Abl Lyn	Free Base	859212-16-1	http://www.selleckchem.com/products/Bafetinib.html	7	2	10	3.21476	576.627	-8.22458	-0.023537
Clc1cc(N2CCN(CCCN3C(=O)N4C(=N3)C=CC=C4)CC2)ccc1	3070	Trazodone	AF-1161	5-HT Receptor	Free Base	19794-93-5	http://www.selleck.cn/products/trazodone.html	3	0	5	2.668	371.872	-8.21722	-0.5
Fc1ccc(C(=O)C2CCN(CCN3C(=O)Nc4c(C3=O)cccc4)CC2)cc1	4124	Ketanserin (Vulketan Gel)	R 41468 Vulketan Gel	5-HT Receptor	Free Base	74050-98-9	http://www.selleckchem.com/products/Ketanserin-Vulketan-Gel.html	4	1	5	2.557	395.434	-8.20968	-0.0248415
Fc1cc(C2(Nc3ncc(C(=O)NO)cn3)CCCCC2)ccc1	3804	ACY-775	N/A	HDAC	Free Base	1375466-18-4	http://www.selleckchem.com/products/acy-775.html	4	3	5	2.563	330.363	-8.2079	-0.0771262
S(=O)(=O)(Nc1cc2c(cc(-c3c(OC)c(C(C)(C)C)cc(N4C(=O)NC(=O)C=C4)c3)cc2)cc1)C	2458		N/A	HCV Protease	free base	1132935-63-7	http://selleckchem.com/products/dasabuvir-abt-333.html	5	2	6	4.637	493.584	-8.18698	-0.5
Br/C=C/C=1C(=O)NC(=O)N([C@@H]2O[C@H](CO)[C@@H](O)C2)C=1	1448	Brivudine	BVDU	Antifection	free base	69304-47-8	http://www.selleckchem.com/products/brivudine.html	5	3	3	-0.931	333.138	-8.1842	0
O=C1C(c2c3c(n(C)c2)cccc3)=C(c2c3c(n(C4CCN(Cc5ncccc5)CC4)c2)cccc3)C(=O)N1	34	Enzastaurin (LY317615)	N/A	PKC	Free Base	170364-57-5	http://www.selleckchem.com/products/Enzastaurin.html	4	1	5	5.661	515.617	-8.18197	0
Brc1cc(Cl)c(Nc2c(F)c3ncn(C)c3cc2C(=O)NOCCO)cc1	6	AZD6244 (Selumetinib)	ARRY-142886	MEK	Free Base	606143-52-6	http://www.selleckchem.com/products/AZD6244.html	4	3	7	3.416	457.687	-8.18139	0
O=C(NCC(=O)O)[C@H](C[N@]1C[C@H](C)[C@](C)(c2cc(O)ccc2)CC1)Cc1ccccc1	2674	Alvimopan	LY 246736 ADL 8-2698	Opioid Receptor	Free Base	156053-89-3	http://www.selleckchem.com/products/alvimopan.html	5	4	9	3.328	424.541	-8.179	-0.0381679
O=C(NCC(=O)O)[C@H](C[N@]1C[C@H](C)[C@](C)(c2cc(O)ccc2)CC1)Cc1ccccc1	2854	Alvimopan dihydrate		Others	free base	170098-38-1	http://selleckchem.com/products/.html	5	4	9	3.328	424.541	-8.179	-0.0381679
O=C(O)C1(O)C[C@@H](O)C(O)[C@H](O)C1	1359	Quinic acid	Chinic acid Kinic acid	Others	free base	77-95-2	http://www.selleckchem.com/products/quinic-acid.html	6	6	1	-1.899	192.167	-8.17899	0
Clc1cc(Nc2nc3c(c4c2ccnc4)ccc(C(=O)O)c3)ccc1	639	cx-4945 (Silmitasertib)	N/A	PKC	Free Base	1009820-21-6	http://www.selleckchem.com/products/cx-4945-silmitasertib.html	4	3	3	4.223	349.777	-8.17879	0
O(CCCCCCNC[C@H](O)c1cc(CO)c(O)cc1)CCCCc1ccccc1	2549	Salmeterol	Astmerole GR-33343X SN408D	Adrenergic Receptor	free base	89365-50-4	http://selleckchem.com/products/salmeterol.html	5	4	16	4.765	415.574	-8.1777	0
N#CN/C(=N/c1c2c(nccc2)ccc1)/N[C@@H](C)c1ccccc1	2473	A-804598	N/A	P2 Receptor	free base	1125758-85-1	http://selleckchem.com/products/a-804598.html	3	2	6	3.695	315.38	-8.17599	0
S(=O)(=O)(O)[C@@H](O)[C@@H](NC(=O)[C@@H](NC(=O)OCc1cc(C(F)(F)F)ccc1)CC(C)C)C[C@H]1C(=O)NCC1	4897	NK01-63	Coronastat	SARS-CoV	Free base		http://www.selleckchem.com/products/nk01-63.html	4	4	15	1.62976	552.547	-8.17259	-0.589936
O=C(COc1ccc(C[C@H]2C(=O)NC(=O)S2)cc1)c1cc(OC)ccc1	3919	Azemiglitazone (MSDC-0602)	N/A	Others	Free Base	1133819-87-0	http://www.selleckchem.com/products/azemiglitazone-msdc-0602.html	5	1	7	3.253	371.413	-8.17091	-0.521703
O=C(OCc1ccccc1)N[C@H](C(=O)N[C@@H](C=O)Cc1ccccc1)C(C)C	3562	MDL-28170		Cysteine Protease	free base	88191-84-8	http://www.selleckchem.com/products/mdl-28170.html	3	2	12	3.93	382.46	-8.16357	-0.5
Brc1c2oc(-c3ccc(O)cc3)nc2cc(O)c1	3979	WAY-200070	N/A	Others	free base	440122-66-7	http://www.selleckchem.com/products/way-200070.html	3	2	1	3.599	306.115	-8.15369	0
O=C(O)c1c2c3c(C(=O)n4c5c(nc4-c3cc1)cccc5)ccc2	4046	STO-609	N/A	CaMK	Free Base	52029-86-4	http://www.selleckchem.com/products/sto-609.html	4	2	1	3.7	314.3	-8.15167	0
O=C1c2c(O)cc(O)cc2O[C@H](c2ccccc2)C1	1304	Pinocembrin	Pinocembrin	Antifection	free base	480-39-7	http://www.selleckchem.com/products/pinocembrin.html	4	2	1	2.688	256.257	-8.15056	-0.5
Clc1ccc([C@H](OC2CCN(CCCC(=O)O)CC2)c2ncccc2)cc1	3076	Bepotastine	N/A	Histamine Receptor	Free Base	125602-71-3	http://www.selleck.cn/products/bepotastine.html	5	2	8	3.791	388.895	-8.13006	-0.494938
Clc1ccc(C(=O)n2c(C)c(CC(=O)OCC(=O)O)c3c2ccc(OC)c3)cc1	728	Acemetacin (Emflex)	N/A	COX	Free Base	53164-05-9	http://www.selleckchem.com/products/acemetacin-emflex.html	5	2	8	4.142	415.829	-8.11901	-0.230188
O=C(/C=C(/O)\C=C\c1ccc(O)cc1)/C=C/c1ccc(O)cc1	1301	Bisdemethoxycurcumin	N/A	Others	free base	33171-05-0	http://www.selleckchem.com/products/bisdemethoxycurcumin.html	4	2	6	3.736	308.333	-8.11424	-0.0386029
O[C@@H]1[C@@H](c2cc(O)c(O)cc2)Oc2c(c(O)cc(O)c2)C1	1507	(+)-Catechin	Cianidanol Catechinic acid Catechuic acid	Others	Free Base	154-23-4	http://www.selleckchem.com/products/catechin.html	6	5	1	1.979	290.271	-8.11298	0
O=C(O)CCc1c(OCc2cc3onc(O)c3cc2)ccc(C(=O)c2c(O)cc(OC3CCCC3)cc2)c1	4836	T-5224	N/A	MMP	Free base	530141-72-1	http://www.selleckchem.com/products/t-5224.html	8	4	10	6.168	517.534	-8.11293	0
O(C)c1c(O)c2C(=O)C=C(c3ccc(O)cc3)Oc2cc1O	3531	Hispidulin		Pim	free base	1447-88-7	http://www.selleckchem.com/products/hispidulin.html	5	3	2	2.449	300.266	-8.11291	0
S=C1NC(=O)c2nc(c(-c3ccccc3)nc2N1)-c1ccccc1	2098	SCR7	N/A	DNA/RNA Synthesis	Free Base	14892-97-8	http://www.selleckchem.com/products/scr7.html	4	2	2	2.71753	332.387	-8.10412	-0.344238
O(CCOc1c(OCCO)cc2c(Nc3cc(C#C)ccc3)ncnc2c1)C	517	OSI-420 (Desmethyl Erlotinib)	CP-473420	EGFR	Hydrochloride	183320-51-6	http://www.selleckchem.com/products/OSI-420-Desmethyl-Erlotinib CP-473420.html	6	2	10	1.97548	379.416	-8.10204	-0.48551
O(C)c1ccc(C=2C(=O)c3c(OC=2)cc(O[C@H]2[C@H](O)[C@@H](O)[C@H](O)[C@@H](CO)O2)cc3)cc1	2749	Ononin			free base	486-62-4		8	4	5	0.188	430.409	-8.10002	0
Clc1ccc(OCCSc2[nH]c3c(n2)cccc3)cc1	4400	CLP-3094	N/A	Others	free base	312749-73-8	http://www.selleckchem.com/products/clp-3094.html	3	2	5	4.411	304.801	-8.09953	0
S(CCC(=O)O)c1ncnc2scc(-c3ccc(C)cc3)c12	3155	TTP 22	N/A	Casein Kinase	free base	329907-28-0	http://www.selleck.cn/products/ttp-22.html	4	2	5	3.67	330.432	-8.09526	-0.393513
S(=O)(=O)(O)c1cc(O)c2c(c1)cc(NC(=O)Nc1cc3c(c(O)cc(S(=O)(=O)O)c3)cc1)cc2	1575	AMI-1	N/A	Histone Methyltransferase	disodium salt	20324-87-2	http://www.selleckchem.com/products/ami-1.html	3	4	6	2.235	502.48	-8.08106	0
O=C(NCC=1C(=O)NC(C)=CC=1C)c1c2c(C)cn([C@H](CC)C)c2cc(-c2cnc(N3CCNCC3)cc2)c1	4023	GSK126	N/A	Histone Methyltransferase	Free Base	1346574-57-9	http://www.selleckchem.com/products/gsk126.html	5	4	8	4.45	526.685	-8.07785	-0.448629
O=C(Nc1c(N)cccc1)CCCCCNC(=O)c1ccc(C)cc1	1710	RG2833 (RGFP109)	N/A	HDAC	Free Base	1215493-56-3	http://www.selleckchem.com/products/rg2833-rgfp109.html	2	3	10	3.024	339.439	-8.07684	-0.118008
[S@](=O)(O)(=NC(=O)Nc1c2c(cc3c1CCC3)CCC2)c1occ(C(O)(C)C)c1	4032	MCC950(CP-456773)	CP-456773	Others	Free Base	256373-96-3	http://www.selleckchem.com/products/mcc950-sodium-salt.html	1	2	6	2.733	403.479	-8.07627	-0.5
O=C(O)C(OCc1nn(Cc2ccccc2)c2c1cccc2)(C)C	463	Bindarit	N/A	Others	Free Base	130641-38-2	http://www.selleckchem.com/products/bindarit.html	4	2	6	3.528	324.38	-8.07585	-0.0251046
O(C)c1c(O)c2C(=O)C=C(c3ccc(OC)cc3)Oc2cc1O	3517	Pectolinarigenin		COX	free base	520-12-7	http://www.selleckchem.com/products/pectolinarigenin.html	5	2	3	2.713	314.293	-8.07445	0
O(C)c1c([C@H]2C(C#N)=C(N)Oc3[nH]nc(-c4cc5c(cc4)cccc5)c23)cc(OC)cc1	1896	RBC8	N/A	Others	Free Base	361185-42-4	http://www.selleckchem.com/products/rbc8.html	5	3	5	4.862	424.46	-8.06495	-0.5
Clc1c(F)cc([C@@H](CO)N2C(=O)C=C(c3nc(Nc4n(C)ncc4)ncc3)C=C2)cc1	4798	Ravoxertinib (GDC-0994)	N/A	ERK	Free base	1453848-26-4	http://www.selleckchem.com/products/gdc-0994.html	5	2	6	1.547	440.866	-8.06286	0
O=C(Nc1cc2N(C(=O)Nc2cc1)C1CCN(Cc2ccc(-c3c(-c4ccccc4)cc4C(=O)NC=Cc4n3)cc2)CC1)C=C	3279	Borussertib	N/A	Akt	Free Base	1800070-77-2	http://www.selleck.cn/products/borussertib.html	5	3	8	4.89	596.691	-8.05934	0
O=C1C(c2cc(C/C=C(\C)/C)c(O)cc2)=COc2c1ccc(O)c2	2826	Neobavaisoflavone				41060-15-5		3	2	3	3.297	322.36	-8.05455	0
P(=O)(OCN1C(=O)C(C)(C)Oc2c1nc(Nc1c(F)cnc(Nc3cc(OC)c(OC)c(OC)c3)n1)cc2)(O)O	4117	R935788 (Fostamatinib disodium)	N/A	Syk	Sodium Salt	1025687-58-4	http://www.selleckchem.com/products/R788(Fostamatinib-disodium).html	9	2	10	0.49748	578.45	-8.05174	0
O=C(NCCCCC1CCN(C(=O)c2ccccc2)CC1)/C=C/c1cnccc1	3064	Daporinad (FK866 APO866)	N/A	Transferase	Free Base	658084-64-1	http://www.selleck.cn/products/apo866-fk866.html	3	1	10	3.873	391.515	-8.04758	-0.196193
O(C)c1cc(O)c2C(=O)C=C(c3cc(O)c(O)cc3)Oc2c1	2792	Hydroxygenkwanin			free base	20243-59-8		5	3	2	2.525	300.266	-8.04416	0
O=C1c2c(OC(c3c(O)c(O)c(O)cc3)=C1)cccc2	2395	2-D08 2-D08	2' 3' 4'-trihydroxy flavone	c-RET SUMO TAM Receptor IL Receptor PI3K VEG	free base	144707-18-6	http://selleckchem.com/products/2-d08.html	4	3	1	2.456	270.24	-8.02916	0
O=C(/N=C/1\N(Cc2ccccc2)C=CS\1)c1c2c([nH]c1)nccc2	4513	TRULI		LATS	free base	1424635-83-5	http://www.selleckchem.com/products/turi.html	4	2	4	3.742	334.403	-8.02868	0
O=C(OCC[N+](CC)(CC)C)C(O)(c1ccccc1)c1ccccc1	1153	Methylbenactyzine Bromide	Gastrimade Noinarin Paragone Semulgin	AChR	bromide	3166-62-9	http://selleckchem.com/products/methylbenactyzine-bromide.html	2	1	9	3.366	342.459	-8.02522	-0.555526
P(=O)(OCN1C(=O)C(C)(C)Oc2c1nc(Nc1c(F)cnc(Nc3cc(OC)c(OC)c(OC)c3)n1)cc2)(O)O	3847	Fostamatinib disodium hexahydrate	Tavalisse R788 disodium hexahydrate Tamatinib Fosdium hexahydrate	Syk	Disodium hexahydrate	914295-16-2	http://www.selleckchem.com/products/fostamatinib-disodium-hexahydrate.html	9	2	10	0.49748	578.45	-8.02251	-0.0499537
O=C1/C(=C\c2ccccc2)/[C@H](NC2CCCCC2)c2c1cccc2	3633	(E/Z)-BCI	BCI NSC 150117	phosphatase. Apoptosis related. ROS.	Free Base	15982-84-0	https://www.selleckchem.com/products/dual-specificity-protein-phosphatase-1-6-In	2	1	3	5.51	317.432	-8.01916	0
O=C(/C=C/c1cc(OC)c(O)cc1)CC(=O)/C=C/c1ccc(O)cc1	2821	Demethoxycurcumin			free base	22608-11-3		5	2	7	3.727	338.359	-8.01722	-0.0387069
S(=O)(=O)(Oc1cc2OC(=O)C3=C(c2cc1)CCCCC3)N	3209	Irosustat (STX64 BN83495)	N/A	Others	Free Base	288628-05-7	http://www.selleck.cn/products/irosustat.html	4	1	2	1.898	309.342	-8.01207	-0.0826941
Fc1cc(F)cc(Cc2cc3c(NC(=O)c4c(NC5CCOCC5)cc(N5CCN(C)CC5)cc4)n[nH]c3cc2)c1	2011	Entrectinib (RXDX-101)	NMS-E628	Trk receptor	Free Base	1108743-60-7	http://www.selleckchem.com/products/entrectinib-rxdx-101.html	5	4	8	5.487	560.649	-8.00478	-0.394655
O=C(O)Cc1c(NC(=O)c2cc(-c3ccc(CN4CCN(C)CC4)cc3)ccc2)cccc1	4545	NF-56-EJ40		Others	free base	2380230-73-7	http://www.selleckchem.com/products/nf-56-ej40.html	5	3	8	4.193	443.547	-7.98193	-0.0952536
Fc1cc2C(=O)N(c3ccccc3)C([C@@H](Nc3ncnc4[nH]cnc34)C)=Nc2cc1	2988	acalisib (GS-9820)	CAL-120	PI3K	Free Base	870281-34-8	http://www.selleckchem.com/products/acalisib-gs-9820.html	6	3	4	2.56906	401.405	-7.97108	-0.169992
O=C(O)c1c(O)c(Cc2c(O)c(C(=O)O)cc3c2cccc3)c2c(c1)cccc2	1481	Pyrantel Pamoate	Pyrantel Embonate	Anti-infection	salt	22204-24-6	http://selleckchem.com/products/Pyrantel-pamoate(Pyrantel-embonate).html	6	6	4	5.198	388.375	-7.96784	0
O(C)c1c(/C=C\2/C(=O)Nc3c/2cccc3)c(OC)cc(OC)c1	2107	IC261	SU-5607	Casein Kinase	Free Base	186611-52-9	http://www.selleckchem.com/products/ic261.html	4	1	4	3.177	311.337	-7.96616	-0.14692
S(C(=N)N)CCCn1c2c(c(C3=C(c4c5c(n(C)c4)cccc5)C(=O)NC3=O)c1)cccc2	1663	Ro 31-8220 Mesylate	Bisindolylmaleimide IX Mesylate	PKC	Mesylate	138489-18-6	http://www.selleckchem.com/products/ro-31-8220-mesylate.html	3	3	7	5.319	457.558	-7.96412	-0.144993
O(C)c1c(O)cc([C@H]2Oc3c(c(O)cc(O)c3)C(=O)C2)cc1	551	Hesperetin	N/A	Histamine Receptor	Free Base	520-33-2	http://www.selleckchem.com/products/Hesperetin.html	6	3	2	2.371	302.282	-7.9601	0
FC(F)(F)Oc1ccc(NC(=O)c2c(NCc3c4c(ncc3)cccc4)ccs2)cc1	126	OSI-930	N/A	c-Kit VEGFR	Free Base	728033-96-3	http://www.selleckchem.com/products/OSI-930.html	3	2	8	5.42076	443.449	-7.95948	0
S(=O)(=O)(O)c1c2c(c(O)c(N=Nc3cc4c(cc(S(=O)(=O)O)cc4)cc3)c1)nccc2	2145	NSC87877	N/A	Others	sodium salt	56932-43-5	http://www.selleckchem.com/products/nsc87877.html	4	1	4	2.827	457.443	-7.95249	0
[S@H0](=O)(CCCC)c1c(N)c2c(-c3ccccc3)cc(-c3sccc3)nc2s1	2026	SW033291	N/A	Dehydrogenase	Free Base	459147-39-8	http://www.selleckchem.com/products/sw033291.html	2	1	6	4.955	412.602	-7.94975	0
Clc1c(C#N)c(OC[C@H](O)CNC(Cc2cc3c(cc2)cccc3)(C)C)ccc1	641	NPS-2143 (SB262470)	N/A	CaSR	Free Base	284035-33-2	http://www.selleckchem.com/products/nps-2143.html	3	2	9	5.15	408.929	-7.94636	0
O=C1O[C@@H](C)CCCC(=O)CCC/C=C/c2c1c(O)cc(O)c2	2910	Zearalenone		ER	free base	17924-92-4	http://selleckchem.com/products/.html	4	2	0	3.372	318.369	-7.94545	-0.5
P(=O)(Oc1cc(-c2cc(OC)c(OC)c(OC)c2)cc(-c2cc(OC)c(OC)c(OC)c2)c1)(O)O	4429	Stafia-1		STAT	free base	2582757-90-0	http://www.selleckchem.com/products/stafia-1.html	10	3	10	3.27696	506.444	-7.93678	-0.43211
S(C)C=1C(=O)C=C2[C@@H](NC(=O)C)CCc3c(c(OC)c(OC)c(O[C@H]4[C@H](O)[C@@H](O)[C@H](O)[C@@H](CO)O4)c3)C2=CC=1	2394	Thiocolchicoside	Thiocolchicine 2-glucoside analog Coltramyl	GABA Receptor		602-41-5	http://selleckchem.com/products/thiocolchicoside.html	10	5	8	0.31648	563.624	-7.93523	-0.0132567
O(C[C@@H](N)Cc1ccccc1)c1cc(-c2cc3c(C)[nH]nc3cc2)cnc1	648	A-674563	N/A	Akt CDK PKA	Free Base	552325-73-2	http://www.selleckchem.com/products/a-674563.html	5	3	6	4.03	358.445	-7.93414	0
S=C(Nc1cc(C(F)(F)F)ccc1)N1CCN(c2nc3N(CC)C=C(C(=O)O)C(=O)c3cn2)CC1	4491	CID-1517823	ML328	Anti-infection	free base	634175-34-1	http://www.selleckchem.com/products/cid-1517823.html	6	3	7	1.67976	506.509	-7.93181	0
O=C(Nc1c(N)cccc1)CCCCCC(=O)Nc1ccccc1	3301	NKL 22	N/A	HDAC	Free Base	537034-15-4	http://www.selleck.cn/products/nkl-22.html	2	3	10	2.68	325.412	-7.93163	-0.38333
FC(F)(F)COc1c(Nc2nc(-c3c4c(n(C)c3)cccc4)ccn2)cc(NC(=O)C=C)c(N(CCN(C)C)C)n1	3549	Alflutinib (AST2818) mesylate		EGFR	mesylate	1869057-83-9	http://www.selleckchem.com/products/alflutinib-ast2818-.html	5	2	13	3.90476	568.604	-7.92381	-0.5
O=C1OC2(c3c(c(O)c(O)cc3)Oc3c(O)c(O)ccc23)c2c1cccc2	3736	Gallein	Pyrogallol phthalein	PI3K	Free Base	2103-64-2	http://www.selleckchem.com/products/gallein.html	5	4	0	3.428	364.309	-7.92043	0
Fc1cc(NC(=O)Cc2n[nH]c(Nc3ncnc4c3ccc(OCCC[N@](CCO)CC)c4)c2)ccc1	87	Barasertib (AZD1152-HQPA)	AZD1152	Aurora Kinase	Free Base	722544-51-6	http://www.selleckchem.com/products/AZD1152-HQPA.html	8	5	14	2.938	507.57	-7.91644	0
O=C(/C=C/c1cc(O)c(O)cc1)c1c(O)cc(O)cc1	1544	Butein	N/A	EGFR	Free Base	487-52-5	https://www.selleckchem.com/products/butein.html	5	4	3	2.903	272.256	-7.91622	-0.119408
Clc1c(Cl)ccc(CNc2n([C@H]3[C@H](O)[C@H](O)[C@@H](COCc4ccc(C#N)cc4)O3)c3ncnc(N)c3n2)c1	1988	VER155008	C07	HSP (e.g. HSP90)	Free Base	1134156-31-2	http://www.selleckchem.com/products/ver155008.html	8	4	9	2.76206	556.41	-7.91573	0
O=C(O)[C@@H](NC(=O)c1ccc(N(Cc2nc3c(N)nc(N)nc3nc2)C)cc1)CCC(=O)O	123	Abitrexate (Methotrexate)	Methotrexate Rheumatrex Trexall	DHFR	Free Base	21672	http://www.selleckchem.com/products/Abitrexate.html	9	7	10	-0.44041	454.447	-7.9156	-0.5
Fc1c(F)cccc1-c1ccc(C(=O)NNCCCC)cc1	3094	SR4370	N/A	HDAC	Free Base	1816294-67-3	http://www.selleck.cn/products/sr4370.html	2	2	7	4.761	304.34	-7.91536	0
FC=1C(=O)NC(=O)N([C@@H]2O[C@H](CO)[C@@H](O)C2)C=1	179	Floxuridine	Fludara Fluorodeoxyuridine FUDR FdUrd Floxuridin FAMP	DNA/RNA Synthesis	Free Base	50-91-9	http://www.selleckchem.com/products/Floxuridine.html	5	3	2	-1.601	246.194	-7.91304	-0.0557506
O=C(NC)[C@@H](NC(=O)[C@@H]([C@@H](N(O)C=O)C)CCCc1ccccc1)C(C)(C)C	2912	GI254023X	GI 4023	Immunology & Inflammation related	free base	260264-93-5	http://selleckchem.com/products/gi254023x.html	4	3	13	2.67	391.512	-7.91157	-0.288484
Fc1ccc([C@@H](O)CC[C@@H]2[C@H](N(c3ccc(F)cc3)C2=O)c2ccc(O)cc2)cc1	325	Ezetimibe (Zetia)	Zetia Ezetrol	Others	Free Base	163222-33-1	http://www.selleckchem.com/products/Ezetimibe(Zetia).html	3	2	6	4.867	409.432	-7.90929	-0.202877
S(=O)(=O)(N)c1ccc(NC(=O)C=2C(=O)Nc3sc4c(c3C=2O)CCCC4)cc1	4301	M435-1279			free base	1359431-16-5	http://www.selleckchem.com/products/m435-1279.html	5	4	4	1.286	419.482	-7.90504	0
O=C(O)C1CCC(C#N)(c2cc(OC3CCCC3)c(OC)cc2)CC1	242	Cilomilast (SB-207499)	N/A	PDE	Free Base	153259-65-5	http://www.selleckchem.com/products/Cilomilast(SB-207499).html	5	2	6	4.10574	343.423	-7.88691	-0.66895
Fc1c2NC(=O)[C@@H](NC(=O)c3[nH]c(Cc4ccccc4)nn3)CCc2cc(F)c1	3574	GSK3145095		RIP kinase	free base	1622849-43-7	http://www.selleckchem.com/products/gsk3145095.html	5	4	5	2.434	397.385	-7.8789	0
Clc1ccc(COc2c(C(=O)N[C@@H](C)c3ccccc3)scc2)cc1	4409	AS1949490	N/A	SHIP	free base	1203680-76-5	http://www.selleckchem.com/products/as1949490.html	2	1	7	5.319	371.888	-7.87851	-0.0794885
Clc1ccc(C(=O)NCCS(=O)(=O)c2ncc(C(F)(F)F)cc2)cc1	1548	GSK3787	N/A	PPAR	Free Base	188591-46-0	https://www.selleckchem.com/products/gsk3787.html	4	1	7	2.71776	392.785	-7.87805	-0.5
N#C/C=C/c1cc(C)c(Nc2nc(Nc3ccc(C#N)cc3)ncc2)c(C)c1	4484	Rilpivirine Hydrochloride	TMC278	Reverse Transcriptas	hydrochloride	700361-47-3	http://www.selleckchem.com/products/rilpivirine-hydrochloride.html	4	2	7	3.696	366.428	-7.86957	0
O=C1C=C(N2CCOCC2)OC(c2c3Sc4c(Sc3ccc2)cccc4)=C1	54	KU-55933 (ATM Kinase Inhibitor)	N/A	ATM	Free Base	587871-26-9	http://www.selleckchem.com/products/KU-55933.html	2	0	2	4.045	395.503	-7.86906	0
O=C(O)c1ccc(COCc2c3C(=O)NC(C(=O)NCc4cc(OC)ccc4)=Nc3sc2)cc1	3653	T-26c	N/A	MMP	Free Base	869296-13-9	https://www.selleckchem.com/products/t-26c.html	7	4	10	3.114	479.513	-7.86891	0
Fc1c(N2C(=O)C=Cc3c(-c4c(C)cc(F)cc4)nc(NC(CO)CO)nc23)c(F)ccc1	4868	Dilmapimod (SB-681323)	GW 681323	p38 MAPK	Free base	444606-18-2	http://www.selleckchem.com/products/dilmapimod-sb-681323.html	5	3	6	2.867	456.424	-7.86679	0
Clc1c(C)c(Nc2c(C(=O)O)cccc2)ccc1	731	Tolfenamic acid	N/A	COX	Free Base	13710-19-5	http://www.selleckchem.com/products/tolfenamic-acid.html	2	3	3	3.849	261.708	-7.8663	-0.5
Fc1c(C(=O)NC)c(Nc2nc(Nc3c(OC)cc4c(N(C(=O)CN(C)C)CC4)c3)nc3[nH]ccc23)ccc1	687	GSK1838705A	N/A	IGF-1 ALK	Free Base	1116235-97-2	http://www.selleckchem.com/products/gsk1838705a.html	7	5	10	2.266	532.58	-7.86403	-0.462689
P(=O)(Oc1c(OC)ccc(/C=C\c2cc(OC)c(OC)c(OC)c2)c1)(O)O	4159	Fosbretabulin (Combretastatin A4 Phosphate	N/A	Microtubule Associated	Disodium salt	168555-66-6	http://www.selleckchem.com/products/fosbretabulin-disodium-combretastatin-a-4-phosphate-dis	5	0	8	2.05122	394.316	-7.86246	-0.346697
O(CCNC)c1ccc(/C(=C(/CC)\c2ccccc2)/c2ccccc2)cc1	4469	N-Desmethyltamoxifen		PKC	free base	31750-48-8	http://www.selleckchem.com/products/n-desmethyltamoxifen.html	2	1	8	6.43	357.497	-7.8616	0
O=C(N(CCc1ncccc1)Cc1cc(OC)c(OCc2ccccc2)cc1)CCCCc1ccccc1	3558	MCP110		Ras	free base	521310-51-0	http://www.selleckchem.com/products/mcp110.html	4	0	15	6.34174	508.662	-7.8593	0
N#Cc1ccc(C(n2ncnc2)c2ccc(C#N)cc2)cc1	135	Letrozole	Femara Piroxicam	Aromatase	Free Base	112809-51-5	http://www.selleckchem.com/products/Letrozole.html	4	0	5	1.789	285.31	-7.85801	0
F[C@H]1[C@@H](CC)[C@@H](COc2nccc3c2cc(OC)c(C(=O)N)c3)NC1=O	4710	Zimlovisertib (PF-06650833)	N/A	IRAK	Free base	1817626-54-2	http://www.selleckchem.com/products/pf-06650833.html	4	2	6	1.6	361.373	-7.85766	0
O=C(N[C@@H]1[C@@H](C(=O)O)O[C@@H](N2C(=O)N=C(N)C=C2)C=C1)C[C@@H](N)CCN(C(=N)N)C	4017	Blasticidin S HCl	Blasticidine S HCl	DNA/RNA Synthesis	hydrochloride salt	589205	http://www.selleckchem.com/products/blasticidin-s-hcl.html	8	7	10	-1.971	422.446	-7.85486	-0.135602
O=C1/C(=C/2\C(=O)c3c(N\2)cccc3)/c2c(N1)cccc2	398	Indirubin	N/A	GSK-3	Free Base	479-41-4	http://www.selleckchem.com/products/Indirubin.html	2	2	0	2.35	262.268	-7.84689	-0.5
O=C(Nc1cc(C(=O)N[C@H](C)c2c3c(ccc2)cccc3)c(C)cc1)C	3609	PLpro inhibitor	N/A	DUB. Anti-infection	Free Base	1093070-14-4	https://www.selleckchem.com/products/plpro-inhibitor.html	2	2	6	4.299	346.43	-7.84022	0
Fc1cn(-c2ncc([C@@H](NC(=O)C3(OC)CCC(c4nc(Nc5[nH]nc(C)c5)cc(C)n4)CC3)C)cc2)nc1	4806	Pralsetinib (BLU-667)	CS 3009 Gavreto	c-RET	Free base	2097132-94-8	http://www.selleckchem.com/products/blu-667.html	8	4	9	3.10853	533.612	-7.8395	0
O(C)c1c(OC)cc(-c2c(N)ncc(-c3cc(O)ccc3)c2)cc1OC	1728	K02288	N/A	TGF-beta/Smad	Free Base	1431985-92-0	http://www.selleckchem.com/products/k02288.html	5	2	5	3.53148	352.39	-7.83679	-0.5
O=C(N[C@@H](C)c1ccccc1)CCC1=NC(=O)c2c(N1)cccc2	1738	ME0328	N/A	PARP	Free Base	1445251-22-8	http://www.selleckchem.com/products/me0328.html	3	2	6	2.344	321.38	-7.83526	-0.5
Brc1c2c(N)ncnc2n([C@H]2[C@H](O)[C@H](O)[C@@H](C[N@](C(C)C)CCCNC(=O)Nc3ccc(C(C)(C)C)cc3)O2)c1	1660	SGC 0946	N/A	Histone Methyltransferase	Free Base		http://www.selleckchem.com/products/sgc-0946.html	7	5	12	2.938	618.577	-7.83083	0
Clc1c(Nc2nc(c(C)cn2)-c2cc(C(=O)N[C@H](CO)c3cc(Cl)ccc3)[nH]c2)ccc(F)c1	2030	VX-11e	VTX-11e Vertex-11e	ERK	Free Base	896720-20-0	http://www.selleckchem.com/products/vx-11e.html	4	4	8	4.35	500.361	-7.8296	0
O=C(O)C[C@H]1ON=C(c2ccccc2)C1	1754	VGX-1027	GIT 27	Immunology & Inflammation related	Free Base	6501-72-0	http://www.selleckchem.com/products/vgx-1027.html	3	2	3	1.772	205.213	-7.82843	0
Fc1c(OC(=O)c2cc(O)ccc2)c(OC(=O)c2cc(O)ccc2)ccc1	2072	WZB117	N/A	GLUT1	Free Base	1223397-11-2	http://www.selleckchem.com/products/wzb117.html	4	2	6	4.45474	368.316	-7.82314	0
Clc1c(CCNC2CCN(Cc3ccccc3)CC2)ccc(Cl)c1	4760	NEDD8 inhibitor M22	NAE-IN-M22	E1 Activating	Free base	864420-54-2	http://www.selleckchem.com/products/nedd8-inhibitor-m22.html	2	1	6	5.312	363.332	-7.81993	-0.368464
Clc1c(C(=O)/C(/C#N)=C\2/NC(=O)c3c(N/2)cccc3)ccc(Cl)c1	2194	HPI-4 (Ciliobrevin A)	Hedgehog Pathway Inhibitor 4	Hedgehog/Smoothened	Free Base	302803-72-1	http://www.selleckchem.com/products/hpi-4-ciliobrevin-a.html	3	2	3	3.572	358.184	-7.81988	-0.5
O=C(O)/C(/C#N)=C/c1c2c(n(-c3ccccc3)c1)cccc2	2470	UK 5099	N/A	Others		56396-35-1	http://selleckchem.com/products/uk5099.html	3	2	4	4.043	288.306	-7.81967	0
N(CCCCCCN)C1=Nc2c(C(C)C)cnn2C(NCc2ccccc2)=C1	298	BS-181 HCl	N/A	CDK	Hydrochloride	1397219-81-6	http://www.selleckchem.com/products/BS-181.html	3	3	11	3.834	380.54	-7.81794	0
Clc1cc2c(/C(=C/3\CCN(Cc4cc(C)cnc4)CC\3)/c3ncccc3CC2)cc1	810	Rupatadine Fumarate	N/A	Histamine Receptor	Fumarate	182349-12-8	http://www.selleckchem.com/products/rupatadine-fumarate.html	3	0	2	4.588	415.968	-7.81711	0
O=C(NCCCc1ccccc1)c1cc(-c2cc(O)c3ncccc3c2)ccc1	4871	NCGC00244536	N/A	Histone Demethylase	Free base	2003260-55-5	http://www.selleckchem.com/products/ncgc00244536.html	3	2	7	5.486	382.463	-7.81048	0
O=C1c2c(OC(c3ccccc3)=C1)cc(O)cc2	2517	7-Hydroxyflavone	N/A		free base	6665-86-7	http://selleckchem.com/products/7-hydroxyflavone.html	2	1	1	3.115	238.242	-7.81018	-0.5
Ic1cc(F)c(NC=2N(C)C(=O)C(C)=CC=2C(=O)NOCCO)cc1	490	AZD8330	N/A	MEK	Free Base	869357-68-6	http://www.selleckchem.com/products/AZD8330(ARRY-424704).html	4	3	7	2.19	461.231	-7.80702	-0.372538
O=C(O)/C(=C/C=1C(=O)C(OC)=C(OC)C(=O)C=1C)/CCCCCCCCC	1998	E3330	N/A	DNA/RNA Synthesis	Free Base	136164-66-4	http://www.selleckchem.com/products/e3330.html	6	2	12	4.01174	378.465	-7.80697	-0.75518
O(C)c1cc(O)c2C(=O)C=C(c3ccc(O)cc3)Oc2c1	2827	Genkwanin			free base	437-64-9		4	2	2	2.798	284.267	-7.8022	0
Oc1c(/C=C/c2cc(O)cc(O)c2)ccc(O)c1	1212	Oxyresveratrol	Tetrahydroxystilbene 2 3' 4 5'-tetrahydroxystilbene	Others	Free Base	29700-22-9	http://www.selleckchem.com/products/oxyresveratrol.html	4	4	2	3.424	244.246	-7.79739	0
O=C(O)C(C)(C)N1C(=O)N(C[C@H](OC2CCOCC2)c2c(OC)cccc2)c2sc(-c3occn3)c(C)c2C1=O	3325	ND-630	NDI-010976 ND-630	Acetyl-CoA carboxylase	Free Base	1434635-54-7	http://www.selleck.cn/products/nd-630.html	8	2	9	3.459	569.635	-7.79082	-0.949509
O=C(O)CCc1c(C)c(/C=C/2\C(=O)Nc3c\2cccc3)[nH]c1C	247	Orantinib (TSU-68 SU6668)	NSC 702827	VEGFR PDGFR FGFR	Free Base	252916-29-3	http://www.selleckchem.com/products/TSU-68(SU6668).html	3	4	4	2.539	310.353	-7.78592	-0.5
Clc1c(F)c(C(=O)N2CCN(Cc3nc(Nc4sccn4)ccc3)CC2)ccc1	1731	MK8745	N/A	Aurora Kinase	Free Base	885325-71-3	http://www.selleckchem.com/products/mk-8745.html	4	1	6	2.953	431.923	-7.78518	0
O=C(N)c1c(Nc2nc(Nc3cc(O)ccc3)ncc2)cccc1	3258	DB07268	N/A	JNK	Free Base	929007-72-7	http://www.selleck.cn/products/db07268.html	4	4	5	1.736	321.34	-7.78246	-0.357265
N#C/C=C/c1cc(C)c(Nc2nc(Nc3ccc(C#N)cc3)ncc2)c(C)c1	1707	Rilpivirine	R278474 TMC278	Reverse Transcriptase	Free Base	500287-72-9	http://www.selleckchem.com/products/rilpivirine.html	4	2	7	3.696	366.428	-7.77905	0
O(C)c1c(O[C@H]2[C@H](O)[C@@H](O)[C@H](O)[C@@H](CO)O2)c(OC)cc(/C=C/CO)c1	1328	Eleutheroside B	syringin Syringoside Lilacin	Others	free base	118-34-3	http://www.selleckchem.com/products/eleutheroside-b.html	9	5	7	-1.05852	372.37	-7.77769	-0.393276
FC(F)(F)c1[nH]c(COC)c(-c2c(C)cc(C)c(C(=O)N3CC(c4ccc(C#N)cc4)C3)c2)n1	4799	TVB-3664	N/A	Fatty Acid Synthase	Free base	2097262-58-1	http://www.selleckchem.com/products/tvb-3664.html	5	2	8	3.78376	468.479	-7.77407	-0.362989
FC(F)(F)c1nccc(Nc2nc(NCC(O)(C)C)nc(-c3nc(C(F)(F)F)ccc3)n2)c1	3817	Enasidenib Mesylate	Idhifa AG-221 mesylate	Dehydrogenase	Mesylate	1650550-25-6	http://www.selleckchem.com/products/enasidenib-mesylate.html	6	3	8	2.12258	473.381	-7.77264	0
O=C(NO)CCCCCCNC(=O)c1cnc(N(c2ccccc2)c2ccccc2)nc1	1514	ACY-1215	N/A	HDAC	Free Base	1316214-52-4	http://www.selleckchem.com/products/rocilinostat-acy-1215.html	5	3	13	3.245	433.512	-7.77156	0
Fc1cc2c(O[C@H]([C@@H](O)CNC[C@H](O)[C@@H]3Oc4c(cc(F)cc4)CC3)CC2)cc1	1081	Nebivolol HCl	N/A	Adrenergic Receptor	Hydrochloride	152520-56-4	http://www.selleckchem.com/products/Nebivolol(Bystolic).html	5	3	6	3.215	405.441	-7.7683	0
FC(F)(F)c1[nH]c(c(COC)n1)-c1c(C)cc(C)c(C(=O)N2CC(c3ccc(C#N)cc3)C2)c1	4799	TVB-3664	N/A	Fatty Acid Synthase	Free base	2097262-58-1	http://www.selleckchem.com/products/tvb-3664.html	5	2	8	3.78376	468.479	-7.76656	-0.346243
FC(F)(F)C(F)(F)CNC(=O)C(C(=O)N[C@@H]1C(=O)Nc2c(-c3c1cccc3)cccc2)(C)C	4748	RO4929097	RG-4733	Secretase	Free base	847925-91-1	http://www.selleckchem.com/products/RO4929097.html	3	3	8	4.46668	469.41	-7.76265	-0.0158294
O(C)c1c(OC)ccc(C[C@@H]2[C@@H](Cc3cc(OC)c(O[C@H]4[C@H](O)[C@@H](O)[C@H](O)[C@@H](CO)O4)cc3)C(=O)OC2)c1	1213	Arctiin	Arctigenin-4-Glucoside NSC 315527	Others	Free Base	20362-31-6	http://www.selleckchem.com/products/arctiin.html	10	4	10	0.56048	534.558	-7.75092	0
Clc1c(-c2n(-c3ccc(Cl)cc3)c3ncnc(N4CCC(NCC)(C(=O)N)CC4)c3n2)cccc1	4070	CP-945598 HCl	N/A	Cannabinoid Receptor	Hydrochloride	686347-12-6	http://www.selleckchem.com/products/cp-945598-hcl.html	5	2	6	4.49306	510.429	-7.75065	0
O=C1C(=O)C=2[C@@H](C)COC=2c2c1c1c(c(C)ccc1)cc2	2712	Dihydrotanshinone I			free base	87205-99-0		3	0	0	3.29	278.307	-7.74474	-0.480292
S(C[C@@H]([C@H](C(=O)N[C@H](C(=O)NC)Cc1ccccc1)CC(C)C)C(=O)NO)c1sccc1	1395	Batimastat (BB-94)	Batimastat	MMP	Free Base	130370-60-4	https://www.selleckchem.com/products/bb-94.html	4	4	15	3.083	477.65	-7.74344	0
S(=O)(=O)(N)c1ccc(-c2c(C)onc2-c2ccccc2)cc1	949	Valdecoxib	SC-65872 YM-974	COX	Free Base	181695-72-7	http://www.selleckchem.com/products/valdecoxib.html	3	1	3	2.717	314.365	-7.74194	0
Clc1c(F)ccc(N/N=C(\C#N)/C(=O)c2ccc(Cl)cc2)c1	4349	SC99	N/A	Others	free base	882290-02-0	http://www.selleckchem.com/products/sc99.html	3	1	5	6.018	336.153	-7.7403	-0.177369
O=C(NCCc1c(C)[nH]c2c1cccc2)c1sccc1	1745	CK-636	CK-0944636	Microtubule Associated	Free Base	442632-72-6	http://www.selleckchem.com/products/ck-636.html	1	2	5	3.235	284.383	-7.73534	0
O=C(NC(C)C)COc1cc(-c2nc(Nc3cc4c([nH]nc4)cc3)c3c(n2)cccc3)ccc1	2046	KD025 (SLx-2119)	N/A	ROCK	Free Base	911417-87-3	http://www.selleckchem.com/products/kd025-(slx-2119).html	6	4	8	4.732	452.518	-7.73487	-0.098279
O=C(/C=C/c1ccccc1)c1ccccc1	4585	trans-Chalcone		Fatty Acid Synthase	free base	614-47-1	http://www.selleckchem.com/products/trans-chalcone.html	1	0	3	4.065	208.26	-7.73315	-0.5
O=C(O)c1c2nc3c([o+]c2c(O)c(O)c1)cc(N(C)C)cc3	2866	Gallocyanine		Others	free base	1562-85-2	http://selleckchem.com/products/.html	5	4	2	2.174	301.278	-7.73073	-0.377751
Fc1c(C(=O)NCCc2c(C)[nH]c3c2cccc3)cccc1	3921	CK-666	N/A	Actin	Free Base	442633-00-3	http://www.selleckchem.com/products/ck-666.html	1	2	5	3.856	296.345	-7.72956	-0.420087
O=C1c2c(O)c(O)c(O)cc2OC(c2ccccc2)=C1	534	Baicalein	N/A	P450	Free Base	491-67-8	http://www.selleckchem.com/products/Baicalein.html	4	3	1	2.493	270.24	-7.72751	0
Clc1c(F)c(C[N@]2[C@H](C)C[C@@](C(=O)O)(Cc3c(F)ccc(Nc4n[nH]c(C)c4)n3)CC2)ccc1	4812	LY3295668	AK-01	Aurora Kinase	Free base	1919888-06-4	http://www.selleckchem.com/products/ly3295668.html	6	5	7	4.823	489.954	-7.72372	-0.5
O=C(NO)C[C@@H](CCCC1CCCCC1)c1onc(C(=O)N)n1	918	UK 383367	UK-383367	Procollagen C Proteinase	Free Base	348622-88-8	http://www.selleckchem.com/products/uk-383367.html	5	3	9	0.799	324.381	-7.72326	-0.527661
O=C(O)CCC(=O)c1ccc(-c2ccccc2)cc1	1107	Fenbufen	Lederfen CL-82204	COX	Free Base	36330-85-5	http://www.selleckchem.com/products/fenbufen.html	3	2	5	3.274	254.285	-7.7229	0
O=C(NCc1ccccc1)N1[C@@H]2N([C@@H](Cc3ccc(O)cc3)C(=O)N(Cc3c4c(ccc3)cccc4)C2)C(=O)CC1	676	ICG-001	N/A	Wnt/beta-catenin	Free Base	780757-88-2	http://www.selleckchem.com/products/icg-001.html	4	2	8	4.099	548.643	-7.71471	0
Clc1nc(C(=O)NCC(=O)O)c(O)c2c1cccc2	2036	FG-2216	N/A	HIF	Free Base	223387-75-5	http://www.selleckchem.com/products/fg-2216.html	5	4	4	1.344	280.667	-7.71343	-0.373581
S(=O)(=O)(O/N=C(/S[C@H]1[C@H](O)[C@@H](O)[C@H](O)[C@@H](CO)O1)\CC=C)O	2723	Sinigrin			free base	3952-98-5		6	4	7	-1.187	358.368	-7.71294	-0.382608
FC(F)(F)c1cc(C(=O)Nc2cc(C=3n4ncc(-c5ccc(CN(C)C)cc5)c4N=CC=3)ccc2)ccc1	3157	B-Raf IN 1	N/A	Raf	free base	950736-05-7	http://www.selleck.cn/products/b-rafin-1.html	4	1	8	6.29676	515.539	-7.70917	0
O=C(/C=C/c1ccc(O)cc1)c1c(O)cc(O)cc1	579	Isoliquiritigenin	N/A	Others	Free Base	961-29-5	http://www.selleckchem.com/products/Isoliquiritigenin.html	4	3	3	3.176	256.257	-7.70854	0
FC(F)(F)c1c(COc2c(C(=O)N)sc(-n3c4c(nc3)cc(OC)c(OC)c4)c2)cccc1	4355	GW843682X		PLK	free base	660868-91-7	http://www.selleckchem.com/products/gw-843682x.html	5	1	8	4.4645	477.463	-7.70353	0
Clc1cc2nccc(NCC[N@](CCNCc3nnn(Cc4ccc(Cl)cc4)c3)C)c2cc1	2358	EAD1	N/A	Autophagy	Trifluoroacetate	1644388-26-0(free base)	http://www.selleckchem.com/products/ead1.html	5	2	11	3.317	484.435	-7.70352	-0.485521
O(C)c1c(O)cc2c(c1)C[N+@]1(C)[C@H](c3c(cc(OC)c(O)c3)CC1)C2	2808	Phellodendrine chloride			free base	104112-82-5		4	2	2	2.795	342.415	-7.70244	0
O=C(N(Cc1ccccc1)C)N1CCC(C(=O)Nc2scc(C)n2)CC1	3512	H3B-120		CPSase	free base	2194903-42-7	http://www.selleckchem.com/products/h3b-120.html	3	1	7	1.866	372.493	-7.70173	-0.320708
FC(F)(F)c1c(F)ccc(-c2nc(n(C)c2)C2CCN(c3ncnc4[nH]ncc34)CC2)c1	4021	LY2584702	N/A	S6 Kinase	Free Base	1082949-67-4	http://www.selleckchem.com/products/ly2584702.html	5	3	4	3.75229	445.424	-7.70149	-0.420488
Fc1c2c(c(-c3nc(N)nc(C(C)C)c3)cc1)cccc2	715	RS-127445	N/A	5-HT Receptor	Free Base	199864-87-3	http://www.selleckchem.com/products/rs-127445.html	2	1	2	3.658	281.334	-7.6991	0
O=C(N[C@H](C(=O)N[C@@H]1C(=O)N(C)CCc2c1cccc2)C)[C@@H](O)C(C)C	304	Semagacestat (LY450139)	LY-450139 LY450139	Gamma-secretase	Free Base	425386-60-3	http://www.selleckchem.com/products/Semagacestat(LY450139).html	4	3	7	0.885	361.442	-7.69902	-0.373564
O=C(O)[C@H](C)c1cc(C(=O)c2ccccc2)ccc1	320	Ketoprofen (Actron)	Orudis Oruvail	COX	Free Base	22071-15-4	http://www.selleckchem.com/products/Ketoprofen(Actron).html	3	2	4	3.593	254.285	-7.69743	0
O=C1c2c(c(-c3ccccc3)ccc2)OC(N2CCOCC2)=C1	64	LY294002	N/A	PI3K	Free Base	154447-36-6	http://www.selleckchem.com/products/LY294002.html	2	0	2	3.198	307.349	-7.69622	0
Ic1cc(F)c(NC=2N(C)C(=O)C(C)=C3N(c4cc(NC(=O)C)ccc4)C(=O)N(C(=O)C=23)C2CC2)cc1	3780	Trametinib DMSO solvate	GSK1120212 JTP-74057 Mekinist	MEK	Free Base	1187431-43-1	http://www.selleckchem.com/products/trametinib-dmso-solvate.html	4	2	6	4.222	615.403	-7.69483	-0.380033
Fc1ccc(/C(/O)=C/C(=O)c2c(O)ccc(OC)c2)cc1	4576	WAY-301398	6-methoxynaphthalene		free base	312607-68-4	http://www.selleckchem.com/products/way-301398.html	4	1	5	2.9	288.274	-7.69284	0
FC(F)(F)c1cc(N2CCN(CCN3C(=O)Nc4c3cccc4)CC2)ccc1	1282	Flibanserin	BIMT-17 BIMT-17-BS	5-HT1A receptor.D4 receptor 5-HT2A receptor	free base	167933-07-5	http://www.selleckchem.com/products/flibanserin.html	2	1	5	2.74976	390.409	-7.69264	-0.5
FC(F)(F)c1ccc([C@H](COC)[N@@]2[C@@H](C)C[N@@](C3(C)CCN(C(=O)c4c(C)ncnc4C)CC3)CC2)cc1	4749	Vicriviroc Malate	SCH 417690 (SCH-D) Malate	CCR	Malate	541503-81-5	http://www.selleckchem.com/products/Vicriviroc-Malate.html	6	0	8	3.22576	533.639	-7.69132	-0.178353
O(C[C@@H](N)Cc1ccccc1)c1cc(-c2cc3c(C)n[nH]c3cc2)cnc1	648	A-674563	N/A	Akt CDK PKA	Free Base	552325-73-2	http://www.selleckchem.com/products/a-674563.html	5	3	6	4.03	358.445	-7.68894	0
O=C(NCCc1ccc(OC)cc1)/C=C/c1cc(O)c(O)cc1	4424	N-Caffeoyl O-methyltyramine	N/A	Others	free base	189307-47-9	http://www.selleckchem.com/products/n-caffeoyl-o-methyltyramine.html	4	3	7	3.1	313.353	-7.68528	0
FC(F)(F)c1cc(NC(=O)c2cc(Nc3nc(-c4cnccc4)ccn3)c(C)cc2)cc(-n2cc(C)nc2)c1	3848	Nilotinib hydrochloride monohydrate	Tasigna AMN-107 hydrochloride monohydrate	Bcr-Abl	Hydrochloride monohydrate	923288-90-8	http://www.selleckchem.com/products/nilotinib-hydrochloride-monohydrate.html	5	2	8	4.33676	529.526	-7.6812	-0.5
Fc1cc([C@H](C(=O)Nc2sccn2)N2C(=O)c3c(cccc3)C2)c(O)cc1	2150	EAI045	N/A	EGFR	Free Base	1942114-09-1	http://www.selleckchem.com/products/eai045.html	4	2	5	2.771	383.403	-7.67709	-0.5
Ic1c(NCCCNC(=O)c2sccc2)nc(Nc2cc(NC(=O)N3CCCC3)ccc2)nc1	426	BX-795	N/A	PDK-1 IKK	Free Base	702675-74-9	http://www.selleckchem.com/products/bx-795.html	4	4	12	3.106	591.478	-7.67414	0
O=C(N[C@H]1c2c(cccc2)CCC1)CNC(=O)c1ccc(-c2ccccc2)cc1	3906	CP 43	Compound 43 TAO Kinase inhibitor 1 TAOK inhibitor 43	Others	Free Base	850467-66-2	http://www.selleckchem.com/products/cp-43.html	2	2	7	4.991	384.479	-7.67407	0
Clc1c(C(=O)Nc2cc(Nc3nc(N)nc(C)c3)ncc2)c(Cl)ccc1	3659	RO495	CS-2667	JAK	Free Base	1258296-60-4	https://www.selleckchem.com/products/ro495.html	4	3	5	2.651	389.246	-7.67222	0
Clc1ccc(OCCCCCCN/C(=N\C#N)/Nc2ccncc2)cc1	2021	GMX1778 (CHS828)	N/A	NAMPT	Free Base	200484-11-3	http://www.selleckchem.com/products/gmx1778-chs828.html	4	2	12	4.026	371.872	-7.66726	-0.0755766
Clc1ccc(Oc2ncc(CN3C(=O)C(C(=O)NCC(=O)O)=C(O)CC3)cc2)cc1	3616	TP0463518	N/A	HIF	Free Base	1558021-37-6	https://www.selleckchem.com/products/tp0463518.html	6	4	8	1.542	431.832	-7.66676	-0.403609
FC(F)(F)c1c(-c2nc(NCc3sccc3)c3c(n2)cccc3)cccc1	3151	NIH-12848	N/A	Others	free base	959551-10-1	http://www.selleck.cn/products/nih-12848.html	2	1	5	5.25876	385.413	-7.66564	0
Fc1c(F)ccc(CN2[C@@H](COC)Cn3c(C2=O)nc(-c2c(C)cnc(Nc4n(C)ncc4)n2)c3)c1	4805	AZD0364 (ATG-017)	N/A	ERK	Free base	2097416-76-5	http://www.selleckchem.com/products/azd0364.html	6	1	7	1.50453	494.506	-7.66155	0
Clc1ccc(OC(C(=O)OCCOC(=O)c2cnccc2)(C)C)cc1	1046	Etofibrate	N/A	Others	Free Base	31637-97-5	http://www.selleckchem.com/products/etofibrate.html	4	0	9	2.91948	363.797	-7.65781	-0.5
O=C(N[C@@H]([C@H](O)c1cc2OCCOc2cc1)CN1CCCC1)CCCCCCCC	3125	Genz-123346 free base	N/A	Others	free base	491833-30-8	http://www.selleck.cn/products/genz-123346-free-base.html	5	2	13	4.01	418.578	-7.65726	0
Ic1ccc(-c2n(-c3c(Cl)cc(Cl)cc3)nc(C(=O)NN3CCCCC3)c2C)cc1	788	AM251	N/A	Cannabinoid Receptor	Free Base	183232-66-8	http://www.selleckchem.com/products/am251.html	3	1	5	5.943	555.247	-7.65629	0
Fc1c(O)c(F)cc(Nc2nc3N(CCC(C)C)[C@@H](C)C(=O)N(C)c3cn2)c1	820	BI-D1870	N/A	S6 Kinase	Free Base	501437-28-1	http://www.selleckchem.com/products/bi-d1870.html	4	2	5	2.891	391.422	-7.64634	0
Clc1c(-c2ccc(-c3ccccc3)cc2)nc2nc(O[C@H]3[C@H]4OC[C@@H](O)[C@H]4OC3)[nH]c2c1	3877	MK-8722	N/A	AMPK	Free Base	1394371-71-1	http://www.selleckchem.com/products/mk-8722.html	6	3	4	4.21653	449.894	-7.64263	0
Clc1c(Nc2c(C(=O)O)cccc2)c(Cl)ccc1C	1074	Meclofenamate sodium	N/A	COX	Sodium Salt	6385-02-0	http://www.selleckchem.com/products/meclofenamate-sodium.html	0	1	3	4.56	295.145	-7.63954	-0.5
O=C(N/N=C/c1c(O)c(CC=C)ccc1)CN1CCN(Cc2ccccc2)CC1	710	PAC-1	Procaspase activating compound 1	Caspase	Free Base	315183-21-2	http://www.selleckchem.com/products/pac-1.html	5	2	9	3.705	392.503	-7.63819	-0.391617
Clc1cc2c([nH]c(C(=O)N[C@H]([C@@H](O)C(=O)N(C)C)Cc3ccccc3)c2)cc1	686	CP-91149	N/A	Phosphorylase	Free Base	186392-40-5	http://www.selleckchem.com/products/cp-91149.html	3	3	8	2.949	399.878	-7.63662	0
O=C(OCC)C=1C(=O)Nc2c3c(C(=O)c4c(cccc4)C=13)ccc2	2116	NQDI-1	N/A	Caspase	Free Base	175026-96-7	http://www.selleckchem.com/products/nqdi-1.html	3	1	3	2.94	319.316	-7.6336	-0.238543
S(CC(=O)c1sccc1)c1c(C#N)c(-c2sccc2)cc(-c2sccc2)n1	3557	RCM-1		Interleukins	free base	339163-65-4	http://www.selleckchem.com/products/rcm-1.html	3	0	7	5.178	424.593	-7.63341	0
P(=O)(O)(O)N1C(=O)NC(C[N@@]2[C@H]([C@@H](O[C@H](C)c3cc(C(F)(F)F)cc(C(F)(F)F)c3)OCC2)c2ccc(F)cc2)=N1	1080	Fosaprepitant dimeglumine salt	MK-0517	Others	dimeglumine salt	265121-04-8	http://www.selleckchem.com/products/fosaprepitant.html	8	4	9	4.35452	614.411	-7.63127	0
ClCC(=N)NCCC[C@H](NC(=O)c1ccccc1)C(=O)N	2289	Cl-amidine	N/A	Immunology & Inflammation related	trifluoroacetate	1043444-18-3	http://www.selleckchem.com/products/cl-amidine.html	3	4	10	1.069	310.785	-7.63113	0
O(C)c1c(N)c(C=2Oc3c(C(=O)C=2)cccc3)ccc1	101	PD98059	N/A	MEK	Free Base	167869-21-8	http://www.selleckchem.com/products/PD-98059.html	2	1	2	2.666	267.284	-7.63081	-0.5
Oc1cc2OCC(c3ccc(O)cc3)=Cc2cc1	3596	Phenoxodiol (Haginin E)		Caspase	free base	81267-65-4	http://www.selleckchem.com/products/phenoxodiol.html	3	2	1	3.451	240.258	-7.62991	0
S(=O)(=O)(N[C@@H](C(=O)N1CCCC1)Cc1cc(C(F)(F)F)ccc1)c1cc(F)c2c(c1)CCNC2	1870	PFI-2 HCl	N/A	Histone Methyltransferase	Hydrochloride	1627676-59-8	http://www.selleckchem.com/products/pfi-2.html	4	2	8	3.73776	499.529	-7.6299	0
O(C)c1c(OC)cc([C@H]2[C@@H]3C(=O)OC[C@@H]3[C@@H](O)c3c2cc2OCOc2c3)cc1OC	1904	Picropodophyllin (PPP)	AXL1717	IGF-1R	Free Base	477-47-4	http://www.selleckchem.com/products/picropodophyllin-ppp.html	7	1	4	1.88848	414.41	-7.62864	-0.111146
Fc1c(OC=2C(=O)N(C)c3nc(NC(CCO)CCO)ncc3C=2)ccc(F)c1	2173	Pamapimod (R-1503 Ro4402257)	N/A	p38 MAPK	Free Base	449811-01-2	http://www.selleckchem.com/products/pamapimod-r-1503-ro4402257.html	5	3	8	1.419	406.389	-7.62721	0
O=C(O)CNC(=O)C1(Nc2ccccc2)CCN(Cc2c3c(ccc2)cccc3)CC1	3398	VBIT-12	N/A	Others	Free Base	2089227-65-4	http://www.selleckchem.com/products/vbit-12.html	4	4	8	3.789	417.509	-7.6242	0
N(Cc1ccccc1)c1nc(N2c3c(OCC2)cccc3)nc2c1CCCC2	3466	ML241 hydrochloride		ATPase	free base	2070015-13-1	http://www.selleckchem.com/products/ml-241-hcl.html	3	1	4	4.063	372.472	-7.6228	0
Clc1c(N)nccc1Oc1c(F)cc(NC(=O)C=2C(=O)C(c3ccc(F)cc3)=CNC=2)cc1	515	BMS 794833	BMS794833	c-Met VEGFR	Free Base	1174046-72-0	http://www.selleckchem.com/products/BMS-794833.html	3	3	6	3.076	468.847	-7.62147	0
O=C(/C=C/c1ccc(O)cc1)c1c(O)cc(O)cc1O	2636	Naringenin chalcone			free base	73692-50-9		5	4	3	2.903	272.256	-7.61782	0
O=C(OCCCCCC)C=1C=C(O)C(=O)c2c(O)c(O)c(OC)cc2C=1	2447	Cu-CPT22	N/A	TLR	free base	1416324-85-0	http://selleckchem.com/products/cu-cpt22.html	6	3	8	3.849	362.378	-7.61746	0
O=C(Nc1c(N)cccc1)CCCCCCC(=O)Nc1ccccc1	2188	BML210/CAY10433	N/A	HDAC	Free Base	537034-17-6	http://www.selleck.cn/products/bml210-cay10433.html	2	3	11	3.122	339.439	-7.61331	-0.33611
Ic1cc(Cl)c(Nc2c(F)c(F)c(Br)cc2C(=O)NOCC2CC2)cc1	4329	PD184161		MEK	free base	212631-67-9	http://www.selleckchem.com/products/pd184161.html	2	2	7	6.498	557.56	-7.61238	-0.0291427
S(=O)(=O)(OCC(=O)Nc1cc(O)c(C(=O)O)cc1)c1ccc(C)cc1	91	NSC 74859 (S3I-201)	N/A	STAT	Free Base	501919-59-1	http://www.selleckchem.com/products/S31-201.html	7	4	7	1.729	365.362	-7.61	-0.419503
O=C1N([C@@H]2O[C@H](CO)[C@@H](O)C2)C=CC(=O)N1	2856	2'-deoxyuridine		kinase		951-78-0	http://selleckchem.com/products/.html	5	3	2	-1.833	228.204	-7.60892	-0.0557314
Brc1ccc([C@@H](N[C@H](P(=O)(O)O)c2c3NC(=O)C(=O)Nc3ccc2)C)cc1	4511	PEAQX	NVP-AAM077	NMDAR	free base	459836-30-7	http://www.selleckchem.com/products/peaqx.html	6	6	5	1.184	454.217	-7.60688	-0.277938
Fc1ccc(-c2sc(NC(=O)N)c(C(=O)N)c2)cc1	762	TPCA-1	N/A	IKK	Free Base	507475-17-4	http://www.selleckchem.com/products/tpca-1.html	2	3	4	1.318	279.295	-7.60678	-0.287091
Clc1cc(Nc2nc(NCCO)nc3n(C(C)C)cnc23)ccc1	3207	NG 52	N/A	Others	Free Base	212779-48-1	http://www.selleck.cn/products/ng-52.html	4	3	6	2.44206	346.822	-7.6066	0
Clc1c(N2CCC3(C(=O)NCC3)CC2)c(-c2ccc(-c3cn(C)nc3)cc2)cnc1	4697	CCT251545	N/A	Wnt/beta-catenin	Free base	1661839-45-7	http://www.selleckchem.com/products/cct251545.html	3	1	3	2.607	421.932	-7.60542	-0.5
O=C(NC)c1ncc(-c2c(CC)c(c(N)nc2)-c2ccc(O)cc2)cc1	4791	GEN-6776	N/A	DUB	Free base	2009273-71-4	http://www.selleckchem.com/products/gen-6776.html	4	3	5	2.812	348.406	-7.60033	-0.395527
O=[N+]([O-])c1cc(/C=C/C(=O)c2c(N)cccc2)ccc1	4499	BIA	TMBIM6 antagonist BIA		free base	134271-74-2	http://www.selleckchem.com/products/bia.html	1	1	4	3.363	268.272	-7.59743	-0.0052521
Clc1c(Cl)ccc(CNc2nc3N(CCNC(=O)C)C(=O)C(c4ccc(OC)cc4)=Nc3cc2)c1	4768	CVT-11127	FMK13918	SCD	Free base	1018674-83-3	http://www.selleckchem.com/products/cvt-11127.html	5	2	9	3.787	512.397	-7.59231	-0.5
[S@](=O)(=N)(C)C1(c2nc(-c3c4c([nH]cc4)ncc3)nc(N3[C@H](C)COCC3)c2)CC1	1603	AZD6738	N/A	ATM/ATR	Free Base	1352226-88-0	http://www.selleckchem.com/products/azd6738.html	7	3	4	0.543	412.518	-7.59216	0
O=C(O)c1c(O)c(Cc2c(O)c(C(=O)O)cc3c2cccc3)c2c(c1)cccc2	2890	Hydroxyzine pamoate		H1-receptor	free base	10246-75-0	http://selleckchem.com/products/.html	6	6	4	5.198	388.375	-7.58616	0
O=C(O)[C@H]1C[N@@](CC/C=C(\c2c(C)ccs2)/c2c(C)ccs2)CCC1	1162	Tiagabine hydrochloride	Gabitril hydrochloride NO050328 hydrochloride NO328 hydrochloride TGB hydrochloride	GABA Receptor	hydrochloride	145821-59-6	http://www.selleckchem.com/products/tiagabine-hydrochloride.html	3	2	6	4.027	375.557	-7.586	0
Clc1cc2[C@H](c3c(C)sc(C(=O)c4c(N[C@H]5C[C@H](O)[C@@H](COS(=O)(=O)N)C5)ncnc4)c3)NCCc2cc1	4813	Subasumstat (TAK-981)	N/A	SUMO	Free base	1858276-04-6	http://www.selleckchem.com/products/tak-981.html	8	4	8	1.96	578.114	-7.57876	0
Fc1c(-c2cn(CCO)nc2)cc(-c2c(-c3nc(C)ccc3)[nH]nc2)cc1	4689	R-268712		TGF-beta/Smad	Free base	879487-87-3	http://www.selleckchem.com/products/r-268712.html	5	3	5	2.99253	363.396	-7.57605	-0.5
FC(F)(F)c1cc([C@H](O[C@@H]2[C@@H]([N@](CC3=NNC(=O)N3)CCO2)c2ccc(F)cc2)C)cc(C(F)(F)F)c1	111	Aprepitant (MK-0869)	MK-0869 MK-869 L-754030 Emend	Substance P	Free Base	170729-80-3	http://www.selleckchem.com/products/Aprepitant.html	5	2	8	5.48252	534.432	-7.57506	-0.331554
O=C(O)c1c(Nc2c(C)c(C)ccc2)cccc1	954	Mefenamic Acid	N/A	COX	Free Base	61-68-7	http://www.selleckchem.com/products/mefenamic-acid.html	2	3	3	3.555	241.29	-7.57399	-0.5
O(CCNC)c1ccc(/C(=C(/CC)\c2ccccc2)/c2ccccc2)cc1	4559	N-Desmethyltamoxifen hydrochloride	N-Desmethyl tamoxifen HCl		hydrochloride	15917-65-4	http://www.selleckchem.com/products/n-desmethyltamoxifen-hydrochloride.html	2	1	8	6.43	357.497	-7.57291	0
Fc1c2C(=O)N(c3ccccc3)C([C@@H](Nc3ncnc4[nH]cnc34)CC)=Nc2ccc1	622	CAL-101 (GS-1101)	CAL101	PI3K	Free Base	870281-82-6	http://www.selleckchem.com/products/CAL-101.html	6	4	5	3.14406	415.432	-7.56087	-0.06881
O=C(Nc1nccc(-c2c(-c3cc(C)ccc3)nc(CC)s2)c1)c1ccccc1	852	TAK 715	N/A	p38 MAPK	Free Base	303162-79-0	http://www.selleckchem.com/products/tak-715.html	3	1	6	5.583	399.518	-7.55961	-0.5
O=C1/C(=C\c2sccc2)/c2c(N1)cccc2	3983	SU5208	3-[(Thien-2-yl)methylene]-2-indolinone	Others	free base	62540-08-3	http://www.selleckchem.com/products/su5208.html	1	1	1	2.769	227.287	-7.5574	-0.5
Clc1c(Cl)ccc(NC(=O)[C@H]2[C@H](C(=O)O)[C@H]3C=C[C@@H]2C3)c1	3494	CADD522		RUNX	free base	199735-88-1	http://www.selleckchem.com/products/cadd522.html	3	3	4	1.957	326.179	-7.55255	0
O(CCCCCOc1ccc(C(=N)N)cc1)c1ccc(C(=N)N)cc1	1110	Pentamidine isethionate	N/A	Others	Free Base	140-64-7	http://www.selleckchem.com/products/pentamidine-isethionate.html	4	4	10	3.534	340.427	-7.55113	-0.5
Clc1cc2C(c3ccccc3)=C(C(=O)/C=C/c3cc(F)cnc3)C(=O)Nc2cc1	2101	SBI-0640756	N/A	Others	Free Base	N/A	http://www.selleckchem.com/products/sbi-0640756.html	3	1	4	4.859	404.828	-7.55012	-0.0781049
S(Cc1cc(CC(=O)O)ccc1)C1=NC(=O)C(C#N)=C(c2sccc2)N1	4544	TES-1025		Decarboxylase	free base	1883602-21-8	http://www.selleckchem.com/products/tes-1025.html	5	3	7	3.823	383.452	-7.54837	0
Fc1c(-c2onc(-c3cc(C(=O)O)ccc3)n2)cccc1	1554	PTC124 (Ataluren)	N/A	CFTR	Free Base	775304-57-9	http://www.selleckchem.com/products/PTC124.html	4	2	3	3.139	284.246	-7.54749	-0.5
O(C/C=C(\C)/C)c1c2c(occ2)cc2OC(=O)C=Cc12	1430	Isoimperatorin	N/A	Others	free base	482-45-1	http://www.selleckchem.com/products/isoimperatorin.html	2	0	3	3.248	270.284	-7.54608	0
C(C)n1c2c(c3c1cccc3)cc(-n1c(-c3ccccc3)cnn1)cc2	2699	MBQ-167	N/A	Rho	Free Base	2097938-73-1	http://www.selleckchem.com/products/mbq-167.html	2	0	3	5.37	338.414	-7.54317	0
O=C1C(O)=CC=2OC(=O)c3c(c(O)c(O)c(O)c3)C=2O1	4281	Galloflavin	N/A	LDH	Free Base	568-80-9	http://www.selleckchem.com/products/galloflavin.html	6	4	0	1.482	278.172	-7.53837	0
Brc1cc(Nc2ncnc3c2cc(NC(=O)C#CC)cc3)ccc1	1958	CL-387785 (EKI-785)	N/A	EGFR	Free Base	194423-06-8	http://www.selleckchem.com/products/cl-387785-eki-785.html	3	2	5	3.658	381.233	-7.5362	-0.5
Fc1cc(N)c(NC(=O)/C=C/c2cn(C/C=C/c3ccccc3)nc2)cc1	1653	RGFP966	N/A	HDAC	Free Base	1396841-57-8	http://www.selleckchem.com/products/rgfp966.html	2	2	7	3.426	362.408	-7.53534	0
Fc1cc2c(O[C@H]([C@@H](O)CNC[C@H](O)[C@@H]3Oc4c(cc(F)cc4)CC3)CC2)cc1	2955	Nebivolol	Bystolic	Adrenergic Receptor	Free Base	118457-14-0	http://www.selleckchem.com/products/nebivolol.html	5	3	6	3.215	405.441	-7.53318	0
Ic1cc(C(=O)O)c(NC(=O)[C@@H](NCc2ccccc2)Cc2ccccc2)cc1	1741	CW069	N/A	Microtubule Associated	Free Base		http://www.selleckchem.com/products/cw069.html	4	4	9	5.367	500.336	-7.53067	-0.127859
Clc1c(F)ccc(Nc2c(C#N)cnc3c2cc(NC(=O)/C=C/CN(C)C)c(OCC)c3)c1	212	Pelitinib (EKB-569)	WAY-EKB 569	EGFR	Free Base	257933-82-7	http://www.selleckchem.com/products/Pelitinib.html	5	2	10	3.98	467.932	-7.52637	0
Fc1c2[C@H](C[C@@H](O)C3CCC(O)CC3)n3c(-c2ccc1)cnc3	3714	Navoximod	GDC-0919 NLG-919	IDO/TDO	Free Base	1402837-78-8	https://www.selleckchem.com/products/navoximod.html	3	2	3	3.041	316.376	-7.52005	-0.5
O=C(C#CC)N1C[C@H](N2C(=O)N(c3ccc(Oc4ccccc4)cc3)c3c(N)ncnc23)CC1	2256	ONO-4059 (GS-4059) hydrochloride	N/A	BTK	hydrochloride	1439901-97-9	http://www.selleckchem.com/products/ono-4059-gs-4059.html	4	1	6	2.35	454.49	-7.51964	0
O=C(O)CCC/C=C\C[C@@H]1[C@@H](/C=C/[C@@H](O)CCCCC)[C@H](O)C[C@@H]1O	2448	Dinoprost tromethamine	Dinolytic PGF2-alpha tham Zinoprost Prostin F2 alpha Dinoprost Trometamol	Others	tromethamine	38562-01-5	http://selleckchem.com/products/.html	5	5	12	2.673	354.487	-7.51955	-0.340819
Fc1ccc(/C=C\2/C(=O)/C(=C/c3ccc(F)cc3)/CN(CC=3C(C)(C)[N@](O)C(C)(C)C=3)C/2)cc1	1825	HO-3867	N/A	STAT	Free Base	1172133-28-6	http://www.selleckchem.com/products/ho-3867.html	4	1	4	5.173	464.556	-7.51771	0
Fc1c(NC(=O)C2=C(C(=O)O)CCC2)ccc(-c2cc(OC)ccc2)c1	1595	Vidofludimus	SC12267 4SC-101	Dehydrogenase	Free Base	717824-30-1	http://www.selleckchem.com/products/vidofludimus.html	4	3	6	3.593	355.365	-7.51127	-0.253481
O=C(O)[C@@H](NC(=O)c1ccc(NC[C@H]2N(C=O)C=3C(=O)NC(N)=NC=3NC2)cc1)CCC(=O)O	4005	Leucovorin Calcium Pentahydrate	Calcium Calcium Folinatc Citrovorum Factor	Others	Hydrate	6035-45-6	http://www.selleckchem.com/products/Leucovorin-Calcium.html	4	5	11	-0.234	471.43	-7.51081	0
O(C)c1c(OC)c(O)c2C(=O)C=C(c3cc(OC)c(OC)cc3)Oc2c1OC	2624	Demethylnobiletin			free base	2174-59-6		7	1	6	2.13822	388.372	-7.50996	-0.198872
O=C(N(CC[C@@H](c1c(OC)cccc1)c1cc2OCOc2cc1)Cc1ccccc1)CC	4536	AGX51		Others	free base	330834-54-3	http://www.selleckchem.com/products/agx51.html	4	0	10	5.625	431.532	-7.50869	-0.5
O=C1/C(=C/c2cc3c(nccc3)cc2)/SC(NCc2sccc2)=N1	1964	Ro-3306	N/A	CDK	Free Base	872573-93-8	http://www.selleckchem.com/products/ro-3306.html	3	1	4	4.708	351.454	-7.50742	-0.032473
FC(F)(F)c1cc(Oc2n(C)nc(C(F)F)c2C(=O)N[C@@H](C)c2ccc(C(=O)O)cc2)ccc1	3303	E7046?	N/A	Prostaglandin Receptor	Free Base	1369489-71-3	http://www.selleck.cn/products/e7046.html	4	3	9	4.63968	483.393	-7.50679	0
Clc1ccc(-c2cnc3[nH]cc(C(=O)c4c(F)c(NS(=O)(=O)CCC)ccc4F)c3c2)cc1	151	Vemurafenib (PLX4032 RG7204)	RO5185426	Raf	Free Base	918504-65-1	http://www.selleckchem.com/products/PLX-4032.html	5	3	7	5.705	489.93	-7.50678	0
Clc1ccc(C[C@@H]([C@](O)(C)c2ccccc2)n2ncnc2)cc1	3381	Brassinazole	BRZ	Others	Free Base	224047-41-0	http://www.selleckchem.com/products/brassinazole.html	3	1	5	2.983	327.815	-7.50139	-0.5
Fc1c(-c2[nH]c(c(-c3ccc(F)cc3)n2)-c2ccncc2)c(F)ccc1	3859	TA-01	N/A	Casein Kinase	Free Base	1784751-18-3	http://www.selleckchem.com/products/ta-01.html	3	2	3	4.699	351.331	-7.5011	0
O=C(N)c1c(Nc2cc(C)ccc2)nc(N[C@H]2[C@@H](N)CCCC2)nc1	2285	PRT-060318 (PRT318)	PRT318	Syk	hydrochloride salt	1194961-19-7 (free base)	http://www.selleckchem.com/products/prt-060318-prt318-3hcl.html	4	4	5	1.348	340.431	-7.4942	-0.467858
N(c1ccc(N2CCOCC2)cc1)C1=NC(c2cc3n[nH]cc3cc2)=Cn2c1ncc2	1762	Entospletinib (GS-9973)	N/A	Syk	Free Base	1229208-44-9	http://www.selleckchem.com/products/gs-9973.html	5	3	4	2.808	411.469	-7.48965	-0.5
O=C(/C=C/c1c(OC)cc(O)cc1)c1ccc(O)cc1	2633	Echinatin			free base	34221-41-5		4	2	4	3.44	270.284	-7.48923	-0.407846
O=C(O)Cc1ccc(CN(C(=O)c2cc(OC)c(C)c(OC)c2)CCCc2ccccc2)cc1	2183	ONO-7300243	ONO 7300243 ONO7300243	LPA Receptor	Free Base	638132-34-0	http://www.selleckchem.com/products/ono-7300243.html	5	2	12	5.553	461.558	-7.4889	0
O(C)c1c(O)c(OC)c2OC(c3ccc(OC)cc3)=CC(=O)c2c1O	1364	Lysionotin	N/A	Immunology & Inflammation related	free base	152743-19-6	http://www.selleckchem.com/products/lysionotin.html	6	2	4	2.628	344.319	-7.48738	0
Nc1ncnc2n(C(C)(C)C)nc(-c3c4c(ccc3)cccc4)c12	4552	1-Naphthyl PP1 hydrochloride	1-NA-PP 1 hydrochloride		hydrochloride	956025-47-1	http://www.selleckchem.com/products/1-naphthyl-pp1-hydrochloride.html	3	1	2	3.42853	317.396	-7.48444	0
O=C(O)[C@@H](C)c1cc2c(cc(OC)cc2)cc1	314	Naproxen Sodium	Anaprox Naprelan	COX	Sodium Salt	26159-34-2	http://www.selleckchem.com/products/Naproxen-Sodium(Aleve).html	1	0	3	3.414	229.255	-7.48341	-0.236857
Clc1ccc(Nc2nnc(OCc3cc(C(=O)NC)ncc3)c3occc23)cc1	626	Telatinib (BAY 57-9352)	N/A	VEGFR PDGFR c-Kit	Free Base	332012-40-5	http://www.selleckchem.com/products/Telatinib-BAY-57-9352.html	4	2	7	3.771	409.833	-7.47767	0
O=C(N/N=C/c1c(O)ccc2c1cccc2)c1c(O)cccc1	4363	NSAH	HNASH	Others	free base	1099592-35-4	http://www.selleckchem.com/products/nsah.html	4	3	4	4.293	306.321	-7.47754	-0.318977
[P@@](=O)(OC[C@@H]1[C@@H](O)[C@](F)(C)[C@H](N2C(=O)NC(=O)C=C2)O1)(Oc1ccccc1)N[C@H](C(=O)OC(C)C)C	1045	Sofosbuvir(PSI-7977)	N/A	DNA/RNA Synthesis	Free Base	1190307-88-0	http://www.selleckchem.com/products/psi-7977-gs-7977.html	8	3	11	0.81	529.458	-7.47232	-0.421635
Brc1c(O)c(Br)cc(/C=N/NC(=O)CNc2cc3c(cc2)cccc3)c1O	2045	GlyH-101	N/A	CFTR	Free Base	328541-79-3	http://www.selleckchem.com/products/glyh-101.html	4	4	6	5.436	493.155	-7.46756	-0.109428
Clc1cc(Cl)cc(/C=C(/C#N)\c2cnccc2)c1	3147	RG14620	Tyrphostin RG14620	EGFR	free base	136831-49-7	http://www.selleck.cn/products/rg14620.html	2	0	3	3.978	275.138	-7.46603	0
O=C(O)C1CCC(c2n3N=CN=C(N)c3c(-c3[nH]c4c(OC)cccc4c3)n2)CC1	632	OSI-027	N/A	mTOR	Free Base	936890-98-1	http://www.selleckchem.com/products/OSI027.html	6	4	4	2.51553	406.446	-7.46436	-0.285933
Clc1cc2c([nH]c3c2ccc([C@@H](C(=O)O)C)c3)cc1	975	Carprofen	N/A	COX	Free Base	53716-49-7	http://www.selleckchem.com/products/carprofen.html	2	3	2	4.508	273.719	-7.46338	-0.0474319
O=C1/C(=C\Nc2c(O)cccc2)/c2c(cccc2)C=C1	3639	HAMNO	NSC-111847	ATM/ATR	Free Base	138736-73-9	https://www.selleckchem.com/products/nsc111847.html	2	2	2	3.271	263.296	-7.45849	0
Clc1ccc(C(c2sc(C(=O)N[C@H](C(=O)O)CCCNC(=N)N)c(C)c2)c2ccc(Cl)cc2)cc1	4510	JR14a			free base	2411440-41-8	http://www.selleckchem.com/products/jr14a.html	4	6	12	5.652	533.48	-7.45774	0
Clc1c(Cl)ccc([C@H]2c3c([C@@H](NC)CC2)cccc3)c1	939	Sertraline HCl	N/A	5-HT Receptor	HCl	79559-97-0	http://www.selleckchem.com/products/sertraline-hcl.html	1	1	2	5.462	306.236	-7.45183	0
N#Cc1c(NC)oc(-c2c3c(ccc2)cccc3)n1	3837	ML351	N/A	Lipoxygenase	Free Base	847163-28-4	http://www.selleckchem.com/products/ml351.html	2	1	3	2.397	249.273	-7.4459	0
S(C(=O)C)C[C@@H](C(=O)NCC(=O)OCc1ccccc1)Cc1ccccc1	611	Racecadotril (Acetorphan)	Acetorphan	Opioid Receptor	Free Base	81110-73-8	http://www.selleckchem.com/products/Racecadotril(Acetorphan).html	3	1	12	3.326	385.484	-7.44559	-0.532491
Clc1cc(NC(=S)Nc2c(C(=O)N)nn(CC)c2)c(OC)cc1	1805	FPH2 (BRD-9424)	N/A	Others	Free Base	957485-64-2	http://www.selleckchem.com/products/fph2-brd-9424.html	4	3	7	0.981	353.834	-7.44387	-0.140664
Clc1c(O)c(S(=O)(=O)Nc2c(OC)ccc(-c3ccccc3)c2)cc(Cl)c1	3470	BMS303141		ATP-citrate lyase	free base	943962-47-8	http://www.selleckchem.com/products/bms303141.html	4	2	5	5.552	424.304	-7.44307	0
FC(F)(F)C=1C(=O)NC(=O)N([C@@H]2O[C@H](CO)[C@@H](O)C2)C=1	2294	TAS-102	N/A	others	hydrochloride	733030-01-8	http://www.selleckchem.com/products/tas-102.html	5	3	3	-1.15224	296.201	-7.44081	-0.956824
O=C(/C=C/c1ccc(O)cc1)c1ccccc1	1443	4-Hydroxychalcone	P-Cinnamoylphenol	Others	free base	20426-12-4	http://www.selleckchem.com/products/4-hydroxychalcone.html	2	1	3	3.757	224.259	-7.43837	-0.5
S(=O)(=O)(C)c1ccc(C2=C(c3ccccc3)C(=O)OC2)cc1	783	Rofecoxib (Vioxx)	N/A	COX	Free Base	N/A	http://www.selleckchem.com/products/rofecoxib-vioxx.html	3	0	3	3.091	314.361	-7.43518	0
O=C(C(c1ccccc1)c1ccccc1)N1[C@H](C(=O)O)Cc2n(Cc3cc(C)c(N(C)C)cc3)cnc2C1	1641	PD123319	N/A	RAAS	Free Base	130663-39-7	http://www.selleckchem.com/products/pd123319.html	4	2	8	4.539	508.622	-7.43328	-0.5
Fc1ccc(C(=O)/N=C\2/N(C3CCC(C(=O)NC(C)C)CC3)c3c(N/2)ccc(CN2CCC(C(O)(C)C)CC2)c3)cc1	2328	Belizatinib (TSR-011)	N/A	ALK TRK	free base	1357920-84-3	http://www.selleckchem.com/products/tsr-011-belizatinib.html	5	3	9	6.275	577.745	-7.43254	-0.465041
Oc1ccc([C@H](C#N)Cc2ccc(O)cc2)cc1	4381	Diarylpropionitrile (DPN)	2 3-bis (4-Hydroxyphenyl) Propionitrile	Estrogen/progestogen	free base	1428-67-7	http://www.selleckchem.com/products/diarylpropionitrile.html	3	2	4	2.771	239.274	-7.43078	0
OCC[C@H]1N(C2=Nc3c(CC)cnn3C(NCc3c[n+]([O-])ccc3)=C2)CCCC1	706	Dinaciclib (SCH727965)	N/A	CDK	Free Base	779353-01-4	http://www.selleckchem.com/products/dinaciclib-sch727965.html	4	2	7	2.707	396.495	-7.42936	-0.0580502
Oc1cc(O)cc(/C=C\c2ccc(O)cc2)c1	3769	cis-Resveratrol	cis-RESV cRes (Z)-Resveratrol	Nrf2	Free Base	61434-67-1	http://www.selleckchem.com/products/cis-resveratrol.html	3	3	2	3.697	228.247	-7.42447	0
O=C(N[C@@H](C(=O)N1C[C@](C(=O)N(N(C)C)C)(Cc2ccccc2)CCC1)Cc1c2c([nH]c1)cccc2)C(N)(C)C	1459	Anamorelin	ONO-7643 RC-1291 ST-1291	Others	free base	249921-19-5	http://selleckchem.com/products/anamorelin.html	5	3	12	2.125	546.716	-7.42273	-0.728863
O=C(N[C@H](C)c1ccccc1)c1c(/N=C/c2c(O)ccc3c2cccc3)cccc1	462	Sirtinol	N/A	Sirtuin	Free Base	410536-97-9	http://www.selleckchem.com/products/sirtinol.html	3	2	6	5.995	394.474	-7.41854	-0.204411
O=C(NCCC[N@@](C(C)C)C[C@@H]1[C@@H](O)[C@@H](O)[C@H](n2c3ncnc(N)c3cc2)O1)Nc1ccc(C(C)(C)C)cc1	1397	EPZ004777	N/A	Histone Methyltransferase	Free Base	1338466-77-5	https://www.selleckchem.com/products/epz004777.html	7	5	12	2.143	539.681	-7.41688	0
FC(F)(F)Oc1cc2C(=O)C(=O)N(Cc3ccc(-c4ccccc4)cc3)c2cc1	4479	VU 0365114			free base	1208222-39-2	http://www.selleckchem.com/products/vu-0365114.html	3	0	5	5.82476	397.352	-7.41384	0
Nc1ncnc2n(C(C)(C)C)nc(-c3c4c(ccc3)cccc4)c12	3369	1-Naphthyl PP1(1-NA-PP1)	N/A	Src	Free Base	221243-82-9	http://www.selleckchem.com/products/1-na-pp1.html	3	1	2	3.42853	317.396	-7.4095	0
O=C(O)CCCN1C(=N)C=CC(c2ccc(OC)cc2)=N1	4963	SR95531	Gabazine	GABA Receptor	Free base	104104-50-9	https://www.selleckchem.com/products/sr95531.html	5	3	6	2.809	287.319	-7.40873	0
O=C(N(CC)Cc1ccncc1)[C@@H](CO)c1ccccc1	867	Tropicamide	N/A	AChR	Free Base	1508-75-4	http://www.selleckchem.com/products/tropicamide.html	3	1	7	1.55	284.359	-7.40693	-0.218282
S=C1N([C@@H]2Cc3c(c(F)cc(F)c3)CC2)C(CN)=CN1	696	Nepicastat hydrochloride	SYN117	Hydroxylase	Hydrochloride	170151-24-3	http://www.selleckchem.com/products/nepicastat-hydrochloride.html	2	2	2	2	295.357	-7.39981	0
FCC(=O)[C@@H](NC(=O)[C@@H](NC(=O)[C@@H](NC(=O)OCc1ccccc1)C(C)C)C)CC(=O)O	2044	Z-VAD(OH)-FMK	N/A	Caspase	Free Base	161401-82-7	http://www.selleckchem.com/products/z-vad(oh)-fmk.html	6	5	16	1.151	453.467	-7.3996	-0.0563607
Clc1cc(N/N=C(\C#N)/C(=O)c2noc(C(C)(C)C)c2)ccc1	1849	ESI-09	N/A	cAMP	Free Base	263707-16-0	http://www.selleckchem.com/products/esi-09.html	4	1	6	4.98	330.775	-7.39915	0
FC(F)(F)c1ccc([C@H](COC)[N@@]2[C@@H](C)C[N@@](C3(C)CCN(C(=O)c4c(C)ncnc4C)CC3)CC2)cc1	4761	Vicriviroc maleate	SCH-417690 maleate SCH-D maleate	CCR	Maleate	599179-03-0	http://www.selleckchem.com/products/vicriviroc-maleate.html	6	0	8	3.22576	533.639	-7.39814	0
Fc1c(OCC(=O)[C@@H](NC(=O)[C@@H](NC(=O)C(=O)Nc2c(C(C)(C)C)cccc2)C)CC(=O)O)c(F)c(F)cc1F	2128	Emricasan (IDN-6556 PF-03491390)	IDN-6556 PF 03491390 PF-03491390	Caspase	Free Base	254750-02-2	http://www.selleckchem.com/products/emricasan-idn-6556-pf-03491390.html	7	5	15	2.766	569.508	-7.39663	-0.0901272
Brc1ccc(N2C(=O)/C(=C/c3oc(-c4cc5C(=O)NC(=O)c5cc4)cc3)/SC2=N)cc1	2267	Bioymifi	N/A	TNF-alpha	Free Base	1420071-30-2	http://www.selleckchem.com/products/bioymifi.html	4	2	3	4.795	494.325	-7.39356	-0.0857362
Clc1c(Cl)cccc1-c1c(C)nc(N2CCC3([C@H](N)[C@H](C)OC3)CC2)c(CO)n1	4807	RMC-4550	N/A	phosphatase	Free base	2172651-73-7	http://www.selleckchem.com/products/rmc-4550.html	5	2	3	2.69053	437.371	-7.39127	0
O=C(O)c1ccc(-n2c(-c3c(O)cccc3)nc(-c3c(O)cccc3)n2)cc1	339	Deferasirox (Exjade)	Exjade ICL-670 ICL-670A CGP-72670	P450 (e.g. CYP17)	Free Base	201530-41-8	http://www.selleckchem.com/products/Deferasirox(Exjade).html	6	4	4	3.471	373.368	-7.39043	0
O=C(NCCc1c(Cc2ccccc2)[nH]c2c1cccc2)C	3902	Luzindole	N-0774	MT Receptor	Free Base	117946-91-5	http://www.selleckchem.com/products/luzindole.html	1	2	6	3.793	292.382	-7.38931	-0.5
O[C@H]1[C@H](O)C[C@@H]2[C@]1(C)CC[C@@H]1[C@@H]2CCc2c1ccc(O)c2	591	Estriol	Oestriol	Estrogen/progestogen Receptor	Free Base	50-27-1	http://www.selleckchem.com/products/Estriol(Oestriol).html	3	3	0	2.836	288.387	-7.3888	-0.492044
N(c1[nH]nc(C2CC2)c1)c1nc(Nc2cc3[nH]cnc3cc2)ncc1	3224	APY29	N/A	IRE1	Free Base	1216665-49-4	http://www.selleck.cn/products/apy29.html	6	6	5	2.133	332.371	-7.38837	0
Clc1cc2c(n(S(=O)(=O)c3cc4scnc4cc3)c(CCCC(=O)O)c2)cc1	2709	Lanifibranor(IVA-337)	N/A	PPAR	Free Base	927961-18-0	http://www.selleckchem.com/products/lanifibranor-iva-337.html	5	2	6	4.093	434.924	-7.38747	0
Clc1c(O)cc(O)c(-c2c(c(C(=O)NCC)n[nH]2)-c2ccc(OC)cc2)c1	1761	VER-49009	CCT0129397	HSP	Free Base	940289-57-6	http://www.selleckchem.com/products/ver-49009.html	6	5	6	3.982	387.823	-7.38639	0
O[C@H](c1n(Cc2c(C)ccc(C)c2)c2c(n1)ccc(-c1cn(C)nc1)c2)c1ccncc1	3813	UCB-9260	N/A	TNF-alpha	Free Base	1515888-53-5	http://www.selleckchem.com/products/ucb-9260.html	4	1	5	4.258	423.52	-7.37852	0
Clc1c(C)[nH]c2c(N3C[C@@H](CO)OCC3)c(C#N)c(C(F)(F)F)nc12	4712	PF-06869206	N/A	Sodium Channel	Free base	2227425-05-8	http://www.selleckchem.com/products/pf-06869206.html	4	2	4	1.75529	374.75	-7.37644	0
ClCC[N@]([C@@H](COc1ccccc1)C)Cc1ccccc1	892	Phenoxybenzamine HCl	N/A	Androgen Receptor	HCl	63-92-3	http://www.selleckchem.com/products/Phenoxybenzamine-hydrochloride.html	2	0	8	4.543	303.833	-7.37026	0
O([C@@H](OC(=O)C(C)(C)C)c1ccccc1)C(=O)N[C@H](C(=O)OC(C)C)CCC(=O)C=[N+]=[N-]	3449	JHU395	N/A	Others	Free Base	2079938-92-2	http://www.selleckchem.com/products/jhu395.html	5	1	15	3.137	447.488	-7.36806	-0.168312
Fc1ccc(C(=O)c2nc([C@H]3N(C(=O)[C@@H](NC(=O)[C@@H](NC)C)C4CCCCC4)CCC3)sc2)cc1	1857	LCL161	N/A	IAP	Free Base	1005342-46-0	http://www.selleckchem.com/products/lcl161.html	5	2	10	3.795	500.639	-7.35858	0
Clc1c(NC2=C(C(=O)CC(C)C)C(=O)c3c([N+](=O)[O-])ccc(Cl)c3N2)ccc(Cl)c1	3575	JH-RE-06		DNA/RNA Synthesis	free base	1361227-90-8	http://www.selleckchem.com/products/jh-re-06.html	2	2	6	5.992	468.724	-7.35464	0
Fc1cc2/C(/C(=O)Nc2cc1)=C/1\C(=N\O)\c2c(N\1)cccc2	4323	5'-Fluoroindirubinoxime	5'-FIO compound 13	FLT3	free base	861214-33-7	http://www.selleckchem.com/products/5-fluoroindirubinoxime.html	3	3	0	2.786	295.273	-7.35284	-0.319678
Clc1ccc([C@H](OC2CCN(CCCC(=O)O)CC2)c2ncccc2)cc1	1077	Bepotastine Besilate	N/A	Histamine Receptor	Besilate salt	190786-44-8	http://www.selleckchem.com/products/bepotastine-besilate.html	5	2	8	3.791	388.895	-7.35191	-0.00676329
S(=O)(=O)(N)Cc1cc(Nc2ncnc(-c3c(OC)cccc3)c2)ccc1	1804	LDC000067	LDC067	CDK	Free Base	1073485-20-7	http://www.selleckchem.com/products/ldc000067.html	5	2	6	1.828	370.433	-7.34815	0
O=C(NO)c1cc(NCc2ccccc2)c(C)cc1	2990	TH34	N/A	HDAC	Free Base	2196203-96-8	http://www.selleckchem.com/products/th34.html	2	3	5	2.672	256.305	-7.34806	0
Clc1cc(-c2cc(O)c(C(=O)NCC(=O)O)nc2)ccc1	3201	Vadadustat	AKB-6548 B-506 PG-1016548	HIF	Free Base	1000025-07-9	http://www.selleck.cn/products/vadadustat.html	5	4	5	1.754	306.705	-7.34718	0
Clc1cc2C(N[C@H]3C4CCN(C3)CC4)=C(c3[nH]c4c(n3)cccc4)C(=O)Nc2cc1	652	CHIR-124	N/A	Chk	Free Base	405168-58-3	http://www.selleckchem.com/products/chir-124.html	4	4	3	3.54	419.916	-7.34331	-0.102239
O=C(OC1C[C@@H]2N(C)[C@@H]([C@H]3O[C@@H]23)C1)[C@H](CO)c1ccccc1	2651	Scopolamine HBr trihydrate			HBr trihydrate	6533-68-2		4	1	5	1.326	303.358	-7.34326	0
O[C@@H]1[C@H]2[C@@H]([N@](C)Cc3c4OCOc4ccc23)c2c(cc3OCOc3c2)C1	2768	Chelidonine			free base	476-32-4		6	1	0	2.368	353.374	-7.34273	0
FC(F)(F)c1cc(Nc2ncnc(Nc3cc(NC(=O)C4CC4)ccc3)c2)ccc1	3413	EGFR?Inhibitor	N/A	EGFR	Free Base	879127-07-8	http://www.selleckchem.com/products/egfr-inhibitor.html	3	3	8	3.79176	413.403	-7.33868	0
O=C(Nc1cc-2c(NC(=O)c3c-2cccc3)cc1)CN(C)C	1880	PJ34 hcl	N/A	PARP	Hydrochloride	344458-15-7	http://www.selleckchem.com/products/pj34-hcl.html	3	2	4	1.926	295.342	-7.33609	-0.187508
O=C1c2c(O)c(C)c(O)c(C)c2O[C@H](c2ccc(O)cc2)C1	3012	Farrerol	N/A	Others	Free Base	24211-30-1	http://www.selleckchem.com/products/farrerol.html	5	3	1	2.894	300.31	-7.33609	0
O=C1C(=O)C=2[C@@H](C)COC=2c2c1c1c(C(C)(C)CCC1)cc2	541	Cryptotanshinone	N/A	STAT	Free Base	35825-57-1	http://www.selleckchem.com/products/Cryptotanshinone.html	3	0	0	3.548	296.366	-7.33583	-0.0691623
S(=O)(=O)(C)c1c2[C@H](O)C(F)(F)Cc2c(Oc2cc(F)cc(C#N)c2)cc1	2678	PT2385	N/A	HIF	Free Base	1672665-49-4	http://www.selleckchem.com/products/pt2385.html	4	1	4	3.15692	383.346	-7.32897	0
S(=O)(=O)(Nc1cc(C2=Cn3c(C(=O)OCC)cnc3C=C2)cnc1)c1ccccc1	1782	HS-173	N/A	PI3K	Free Base	1276110-06-5	http://www.selleckchem.com/products/hs-173.html	5	1	7	2.254	422.465	-7.32807	0
Clc1c(Nc2c(S(=O)(=O)C(C)C)cccc2)nc(Nc2c(OC(C)C)cc(c(C)c2)C2CCNCC2)nc1	1402	Ceritinib (LDK378)	N/A	ALK	Free Base	1032900-25-6	http://www.selleckchem.com/products/ldk378.html	6	3	9	5.383	558.147	-7.32642	0
O=C1/C(=C\c2oc(-c3ccccc3)cc2)/C(C)=C(C#N)C(=O)N1	4577	ZINC05007751		Others	free base	591239-68-8	http://www.selleckchem.com/products/zinc05007751.html	3	1	3	2.044	304.305	-7.3262	0
O(CCO)CCN1CCN(Cc2cc(Oc3ccccc3)ccc2)CC1	2164	ZK756326 2HCl	N/A	CXCR	Dihydrochloride	874911-96-3	http://www.selleckchem.com/products/zk756326.html	4	1	9	2.351	356.466	-7.32521	0
Brc1cc(-c2c3c(N)ncnc3nc(-c3cnc(N4CCOCC4)cc3)c2)ccc1	3221	ABT 702 dihydrochloride	N/A	Adenosine Receptor	Dihydrochloride	1188890-28-9	http://www.selleck.cn/products/abt-702-dihydrochloride.html	5	1	3	3.079	463.339	-7.32409	-0.115968
Fc1c(Nc2cc(O)ccc2)nc(Nc2cc(O)ccc2)nc1	3143	R112	N/A	Syk	free base	575474-82-7	http://www.selleck.cn/products/r112.html	4	4	4	2.674	312.304	-7.32374	0
O=C(Nc1cc2c(N)cc(C)nc2cc1)c1c(COc2ccc(CC)cc2)cccc1	691	JTC-801	N/A	Opioid Receptor	Hydrochloride	244218-51-7	http://www.selleckchem.com/products/jtc-801.html	3	2	7	5.235	411.505	-7.32354	0
O=C(C(CCc1ncccc1)(CCc1ncccc1)C)c1ccccc1	3148	NSC 42834	JAK2 Inhibitor V	JAK	free base	195371-52-9	http://www.selleck.cn/products/nsc-42834.html	3	0	8	4.028	344.458	-7.32117	-0.142542
O=C(CN1C(=O)C=CC(C#N)=C1)c1c(C)n(Cc2ccccc2)c(C)c1	3903	CYM-5520	N/A	S1P Receptor	Free Base	1449747-00-5	http://www.selleckchem.com/products/cym-5520.html	3	0	6	2.545	345.402	-7.31209	0
O(CCOC1CCC(NC=2c3c(N(C)C(=O)C=2)ccc(-c2scnc2)c3)CC1)C	4835	CD38 inhibitor 1 (compound 78c)	CD38-IN-78c MDK-7553	CD markers	Free base	1700637-55-3	http://www.selleckchem.com/products/cd38-inhibitor-1.html	4	1	7	3.02874	413.542	-7.31056	0
FC(F)c1nccc([C@]2(c3cc(-c4cncnc4)ccc3)N=C(N)c3c(F)cccc23)c1	1569	AZD3839	N/A	BACE	Free Base	1227163-84-9	http://www.selleckchem.com/products/azd3839.html	4	1	4	3.97392	431.421	-7.30911	0
FC(F)(F)c1cnc(N2CCN(C(=O)CCOC[C@@H](NC3=C(C(F)(F)F)C(=O)NN=C3)C)CC2)nc1	3715	RBN-2397	N/A	PARP	Free Base	2381037-82-5	https://www.selleckchem.com/products/rbn-2397.html	6	2	11	0.77552	523.438	-7.30639	-0.146212
O=C(O)CCc1n(c(-c2ccc(-n3cncc3)cc2)cc1)-c1c(C)cc(C(=O)N)cc1	1837	N6022	N/A	Others	Free Base	1208315-24-5	http://www.selleckchem.com/products/n6022.html	4	3	7	3.676	414.465	-7.30366	-0.102812
O(C)c1c(O)cc2c([C@@H]3[C@H]([C@H]4[C@@](C)([C@@H](O)CC4)CC3)CC2)c1	134	2-Methoxyestradiol	2-ME2	HIF	Free Base	362-07-2	http://www.selleckchem.com/products/2-Methoxyestradiol(2ME2).html	3	2	1	3.842	302.414	-7.29425	0
O(C)c1ccc([C@H]2Oc3c(c(O)cc(O)c3)C(=O)C2)cc1	2634	Isosakuranetin			free base	480-43-3		5	2	2	2.644	286.283	-7.29425	-0.5
O=[N+]([O-])c1cc([C@H]2C(C(=O)OCCN3CCN(C(c4ccccc4)c4ccccc4)CC3)=C(C)NC(C)=C2C(=O)OC)ccc1	595	Manidipine (Manyper)	Artedil Iperten	Calcium Channel	Free Base	89226-50-6	http://www.selleckchem.com/products/Manidipine(Manyper).html	4	1	12	5.71	610.711	-7.28997	-0.433162
O=[N+]([O-])c1cc([C@H]2C(C(=O)OCCN3CCN(C(c4ccccc4)c4ccccc4)CC3)=C(C)NC(C)=C2C(=O)OC)ccc1	601	Manidipine dihydrochloride (CV-4093)	N/A	Calcium Channel	Dihydrochloride	89226-75-5	http://www.selleckchem.com/products/Manidipine-dihydrochloride(CV-4093).html	4	1	12	5.71	610.711	-7.28997	-0.433162
O=C(O)Cc1c2Oc3c(C)c(C)ccc3C(=O)c2ccc1	282	DMXAA (Vadimezan)	AS-1404 5 6-MeXAA NSC-640488 Vadimezan	VDA	Free Base	117570-53-3	http://www.selleckchem.com/products/DMXAA(ASA404).html	3	2	2	3.016	282.295	-7.28891	-0.5
Brc1ccc(/C=C\2/C(=O)N=C(NS(=O)(=O)c3c4c(ccc3)cccc4)S/2)cc1	3797	Pitstop 2	N/A	Others	Free Base	1332879-52-3	http://www.selleckchem.com/products/pitstop-2.html	4	1	4	6.271	473.371	-7.28866	0
O=C1N(c2ncccc2)NC(c2ccccc2)=C1CCC	3491	APX-115 free base		NADPH-oxidase	free base	1270084-92-8	http://www.selleckchem.com/products/apx-115-free-base.html	2	1	4	3.561	279.343	-7.28702	-0.454273
Fc1ccc(CC2CCN(C(=O)C(=O)Nc3cc4OC(=O)Nc4cc3)CC2)cc1	3235	Radiprodil (RGH-896)	N/A	NMDAR	Free Base	496054-87-6	http://www.selleck.cn/products/radiprodil.html	3	2	6	2.541	397.406	-7.28552	0
O(C[C@@H](O)CNC(C)C)c1c2c(ccc1)cccc2	1506	Propranolol HCl	N/A	Adrenergic Receptor	Hydrochloride	318-98-9	http://www.selleckchem.com/products/propranolol-hcl.html	3	2	6	2.921	259.349	-7.28155	0
Fc1c2NC(=O)[C@@H](NC(=O)c3nc(Cc4ccccc4)[nH]n3)CCc2cc(F)c1	3574	GSK3145095		RIP kinase	free base	1622849-43-7	http://www.selleckchem.com/products/gsk3145095.html	5	4	5	2.434	397.385	-7.27791	0
Clc1ccc(C(=O)n2c(C)c(CC(=O)O)c3c2ccc(OC)c3)cc1	345	Indomethacin (Indocid Indocin)	Indomethacin Indochron E-R Indocin-SR Indocid Indocin	COX	Free Base	53-86-1	http://www.selleckchem.com/products/Indomethacin(Indocid).html	4	2	5	4.373	357.793	-7.27468	-0.5
FC(F)(F)c1ccc(C2=NN(C)C3=NC(=O)N(C)C(=O)C3=N2)cc1	3645	Walrycin B	N/A	anti-infection	Free Base	878419-78-4	https://www.selleckchem.com/products/walrycin-b.html	5	0	2	2.55876	337.261	-7.27195	0
Oc1n(-c2ncccc2)nc(c1CCC)-c1ccccc1	3491	APX-115 free base		NADPH-oxidase	free base	1270084-92-8	http://www.selleckchem.com/products/apx-115-free-base.html	2	1	4	3.561	279.343	-7.27052	0
S(CC1=NC(=O)c2c(F)cc(OCC3CC3)cc2N1)C1CCC(O)CC1	3587	RBN012759		PARP	free base	2360851-29-0	http://www.selleckchem.com/products/rbn012759.html	4	2	6	3.309	378.468	-7.27023	-0.426796
O=C(O)c1c(C)nc(-c2cc(C#N)c(OCC(C)C)cc2)s1	283	Febuxostat (Uloric)	Adenuric	Others	Free Base	144060-53-7	http://www.selleckchem.com/products/Febuxostat(Uloric).html	4	2	6	3.291	316.381	-7.26914	0
FC(F)(F)c1cc(C(=O)Nc2cc(N3C(=O)N(C)c4nc(Nc5cnc(C)cc5)ncc4C3)c(C)cc2)ccc1	2042	GNF-7	N/A	Bcr-Abl	Free Base	839706-07-9	http://www.selleckchem.com/products/gnf-7.html	5	2	7	3.76776	547.541	-7.26748	-0.205848
S=C1SSC(c2ccc(O)cc2)=C1	3142	Desmethylanethol trithione	ADT-OH	Others	free base	18274-81-2	http://www.selleck.cn/products/desmethylanethol-trithione.html	2	1	1	3.392	226.344	-7.26654	0
Fc1c(-c2[nH]c(c(-c3ccc(F)cc3)n2)-c2ccncc2)cccc1	3390	TA-02	N/A	p38 MAPK	Free Base	1784751-19-4	http://www.selleckchem.com/products/ta-02.html	3	2	3	4.548	333.341	-7.2649	0
O=[N+]([O-])c1c(O)c(O)cc(C(=O)c2ccc(C)cc2)c1	931	Tolcapone	N/A	Transferase	Free Base	134308-13-7	http://www.selleckchem.com/products/tolcapone.html	3	2	3	3.108	273.244	-7.26426	0
Clc1c(-c2c(-c3[nH]c(C)cn3)cnc(NCCNc3ncc(C#N)cc3)n2)ccc(Cl)c1	1101	CHIR-99021 (CT99021)	N/A	GSK-3	Free Base	252917-06-9	http://www.selleckchem.com/products/CHIR-99021.html	6	4	8	2.764	465.348	-7.2632	0
O=C(OC1C[C@@H]2N(C)[C@@H]([C@@H]3O[C@H]23)C1)[C@H](CO)c1ccccc1	612	Scopolamine hydrobromide	N/A	AChR	Hydrobromide	114-49-8	http://www.selleckchem.com/products/Scopolamine-hydrobromide.html	4	1	5	1.326	303.358	-7.26301	-0.0819273
O(CC)c1c(/C=C/2\C(=O)Nc3c\2cccc3)cccc1	3650	SU5204	N/A	VEGFR. HER2	Free Base	186611-11-0	https://www.selleckchem.com/products/su5204.html	2	1	3	3.534	265.312	-7.25956	-0.0237951
O(Cc1ccccc1)c1nc(N)nc2[nH]cnc12	1267	O6-Benzylguanine	O6-BG	O6-alkylguanine DNA alkyltransferase	free base	19916-73-5	http://www.selleckchem.com/products/o6-benzylguanine.html	4	4	3	1.35706	241.254	-7.25504	0
FC(F)(F)c1cc(CC(=O)N2c3c(cc(-c4c5c(N)ncnc5n(C)c4)cc3)CC2)ccc1	1699	GSK2606414	N/A	PERK	Free Base	1337531-36-8	http://www.selleckchem.com/products/gsk2606414.html	3	1	5	4.34176	451.452	-7.25398	0
Clc1ccc(C2=NC(=O)NC(c3cc(OC)c(O)cc3)=C2)cc1	2998	LIT-927	N/A	CXCR	Free Base	2172879-52-4	http://www.selleckchem.com/products/lit-927.html	4	2	3	4.031	328.755	-7.25206	0
Clc1c(F)ccc(Nc2ncnc3c2cc(NC(=O)/C=C/CN(C)C)c(O[C@@H]2COCC2)c3)c1	1967	Afatinib (BIBW2992) Dimaleate	N/A	EGFR	Dimaleate	850140-73-7	http://www.selleckchem.com/products/afatinib-bibw2992-dimaleate.html	6	2	9	3.372	485.947	-7.2513	0
O=C(O)[C@H]1[C@@H](NC(=O)c2c3n(C(O)=CC(c4ccccc4)=N3)nc2)CCCC1	3924	PF-06928215	N/A	cGAS	Free Base	2378173-15-8	http://www.selleckchem.com/products/pf-06928215.html	6	4	5	2.265	380.404	-7.25012	-0.0330374
O=C1N(Cc2ccccc2)C(/C=C/c2cnccc2)=Nc2c1cccc2	2271	B02	N/A	DNA/RNA Synthesis	Free Base	1290541-46-6	http://www.selleckchem.com/products/b02.html	3	0	4	3.975	339.398	-7.24857	0
Clc1c2nc(c([C@@H](Nc3ncnc4c3nccc4)C(F)(F)F)cc2ccc1)-c1c[n+]([O-])ccc1	2682	Seletalisib (UCB-5857)	N/A	PI3K	Free Base	1362850-20-1	http://www.selleckchem.com/products/seletalisib-ucb-5857.html	5	1	5	4.78882	482.853	-7.24778	0
O([C@H](C)c1ccccc1)C(=O)Nc1c(-c2ccc(-c3ccc(CC(=O)O)cc3)cc2)onc1C	3230	AM 095	N/A	LPA Receptor	Free Base	1228690-36-5	http://www.selleck.cn/products/am-095.html	4	3	9	5.881	456.498	-7.24761	0
Brc1c(/C=N/n2c(SC)nnc2-c2ccccc2)cc(OC)c(O)c1	3928	(E/Z)-GO289	N/A	Casein Kinase	Free Base	694522-87-7	http://www.selleckchem.com/products/e-z-go289.html	5	1	5	5.083	419.303	-7.24462	0
O(CCc1ncccc1)c1nc(N/N=C/c2cc(C)ccc2)cc(N2CCOCC2)n1	3081	Apilimod	STA-5326	PI3K	Free Base	541550-19-0	http://www.selleck.cn/products/apilimod.html	5	1	8	5.018	418.501	-7.24303	-0.26466
O=C1c2c(OC(c3ccccc3)=C1)cccc2	1445	Flavone	2-Phenylchromone 2-Phenyl-4-chromone 2-Phenyl-4-benzopyron	Others	free base	525-82-6	http://www.selleckchem.com/products/flavone.html	1	0	1	3.386	222.243	-7.24206	-0.5
O(C)c1c(O)cc2c3[C@@H]([N@@](C)CC2)Cc2c(-c13)cc(OC)c(O)c2	2720	Boldine			free base	476-70-0		5	2	2	3.247	327.38	-7.24029	0
O=C(OC1C[C@@H]2N(C)[C@@H]([C@H]3O[C@@H]23)C1)[C@H](CO)c1ccccc1	2844	Scopolamine			free base	51-34-3		4	1	5	1.326	303.358	-7.23959	0
O=C(Nc1cc(C(=O)Nc2ccc(Nc3nc(-c4cnccc4)ccn3)cc2)ccc1)/C=C/CN(C)C	4970	JNK-IN-7		JNK	Free base	1408064-71-0	https://www.selleckchem.com/products/jnk-in-7.html	6	3	11	2.643	493.571	-7.23726	-0.5
Clc1ccc(C(=O)c2ccc(OC(C(=O)O)(C)C)cc2)cc1	1106	Fenofibric acid	NSC 281318 Trilipix FNF acid		Free Base	42017-89-0	http://www.selleckchem.com/products/fenofibric-acid.html	4	2	5	4.343	318.756	-7.23544	-0.290514
O(C)c1c(O)c2C(=O)C=C(c3cc(OC)c(OC)cc3)Oc2cc1O	1353	Eupatilin	NSC 122413	Others	free base	22368-21-4	http://www.selleckchem.com/products/eupatilin.html	6	2	4	2.45574	344.319	-7.23344	0
O=C(Nc1ccccc1)/C(/C#N)=C/c1cc(O)c(O)cc1	3136	AG 494	N/A	EGFR	free base	133550-35-3	http://www.selleck.cn/products/ag-494.html	4	3	5	2.328	280.283	-7.23148	0
O(C)c1c(OC)cc2c(N3C(=O)C[C@@H]4OCC=C5[C@H]6[C@@H]4[C@H]3[C@]32[C@@H]([N@](C5)CC3)C6)c1	3021	Brucine sulfate heptahydrate	N/A	Others	heptahydrate	60583-39-3	http://www.selleck.cn/products/brucine-sulfate-heptahydrate.html	5	0	2	0.77374	394.471	-7.22726	0
O=C(Nc1cc(C(=O)Nc2cc(C)c(Nc3nc(-c4cnccc4)ccn3)cc2)ccc1)/C=C/CN(C)C	932	JNK-IN-8	N/A	Free Base	Free Base	1410880-22-6	http://www.selleckchem.com/products/jnk-in-8.html	6	3	11	2.976	507.598	-7.22724	-0.5
Brc1cc(C2=NCC(=O)Nc3c4c(oc23)cccc4)ccc1	3923	5-BDBD	N/A	P2 Receptor	Free Base	768404-03-1	http://www.selleckchem.com/products/5-bdbd.html	2	1	1	3.265	355.191	-7.2258	0
O=C(N[C@H](C(=O)CO)C[C@H]1C(=O)NCC1)[C@@H](NC(=O)c1[nH]c2c(c(OC)ccc2)c1)CC(C)C	3840	PF-00835231	N/A	COVID-19	Free Base	870153-29-0	http://www.selleckchem.com/products/pf-00835231.html	6	5	13	1.115	472.542	-7.2163	-0.512269
O=C(O)c1cc2C(=O)c3c(C(=O)c2cc1)cccc3	2895	Anthraquinone-2-carboxylic Acid			free base	117-78-2		4	2	1	2.678	252.225	-7.21252	-0.0718175
O=C(Nc1ncc(Oc2c3c(ncc2)cc(OC)c(OC)c3)cc1)C=1C(=O)N(c2ccccc2)C2=C(C(=O)CCC2)C=1	3359	ONO-7475	N/A	TAM Receptor	Free Base	1646839-59-9	http://www.selleckchem.com/products/ono-7475.html	7	1	8	3.54174	562.582	-7.21252	-0.0894284
S(=O)(=O)(Nc1c(F)c(-c2c(-c3nc(N)ncc3)sc(C(C)(C)C)n2)ccc1)c1c(F)cccc1F	2501	Dabrafenib Mesylate	GSK2118436 Mesylate	Raf	mesylate	1195768-06-9	http://selleckchem.com/products/dabrafenib-mesylate.html	5	2	6	4.291	519.572	-7.2118	-0.0977847
O=C1N(c2c(C)cccc2)C(Cn2nc(-c3cc(O)ccc3)c3c(N)ncnc23)=Nc2c1c(C)ccc2	624	PIK-294	N/A	PI3K	Free Base	900185-02-6	http://www.selleckchem.com/products/PIK-294.html	6	2	4	3.67153	489.539	-7.20894	0
Fc1cc(C(=O)/C=C/c2cn(C)c(/C=C/C(=O)NO)c2)ccc1	255	MC1568	N/A	HDAC	Free Base	852475-26-4	http://www.selleckchem.com/products/MC1568.html	3	2	6	3.219	314.316	-7.20824	0
O=C(O)c1ccc(N2[C@@H](c3cc(O)ccc3)c3c(-c4ccc(C)cc4)n[nH]c3C2=O)cc1	2576	CID16020046 (CID 16020046)	N/A	GPR55	free base	834903-43-4	http://selleckchem.com/products/.html	6	5	4	4.963	425.444	-7.20715	0
S(CCc1sc(NC(=O)Cc2ccccc2)nn1)CCc1sc(NC(=O)Cc2ccccc2)nn1	1997	BPTES	N/A	Glutaminase	Free Base	314045-39-1	http://www.selleckchem.com/products/bptes.html	6	2	14	4.902	524.694	-7.20681	0
FC(F)(F)c1cc(NC(=O)c2c3c(cc(Oc4ncnc(CO)c4)cc3)ccc2)ccc1	2181	BFH772	BFH 772 BFH-772	VEGFR	Free Base	890128-81-1	http://www.selleckchem.com/products/bfh772.html	4	2	7	4.20276	439.393	-7.20293	0
O=C(N(CC)Cc1[nH]c2c(c(N)nc3c2ccc(-c2n[nH]cc2)c3)n1)C	3931	BMS-986299	N/A	NLRP3	Free Base	2242952-69-6	http://www.selleckchem.com/products/bms-986299.html	6	5	5	1.96553	349.398	-7.2022	-0.5
Clc1c(C#N)ccc(-c2nn(C[C@@H](NC(=O)c3n[nH]c(C(=O)C)c3)C)cc2)c1	4608	ORM-15341			free base	1297537-33-7	http://www.selleckchem.com/products/orm-15341.html	6	3	8	1.876	396.838	-7.19725	0
O=C1/C(=C/2\C(=N\O)\c3c(N\2)cccc3)/c2c(N1)cccc2	2797	Indirubin-3'-monoxime	Indirubin-3'-oxime	CDK	Free Base	160807-49-8	http://www.selleck.cn/products/indirubin-3-monoxime.html	3	3	0	2.596	277.283	-7.1971	-0.5
O=C(OC1C[C@@H]2N(C)[C@@H]([C@@H]3O[C@H]23)C1)[C@H](CO)c1ccccc1	2651	Scopolamine HBr trihydrate			HBr trihydrate	6533-68-2		4	1	5	1.326	303.358	-7.19635	-0.0313618
O(C)c1c(O)ccc(-c2sc3c(n2)cccc3)c1	3218	YL-109	N/A	Others	Free Base	36341-25-0	http://www.selleck.cn/products/yl-109.html	3	1	2	3.843	257.313	-7.19492	0
FC=1C(=O)NC(=O)N(C(=O)NCCCCCC)C=1	155	Carmofur	HCFU	Antimetabolites	Free Base	61422-45-5	http://www.selleckchem.com/products/Carmofur.html	3	2	7	1.241	257.265	-7.19105	-0.5
O(CC[N@]1COc2c(cc3OCOc3c2)C1)C12CC3CC(C1)CC(C2)C3	3833	R243	N/A	CCR	Free Base	688352-84-3	http://www.selleckchem.com/products/r243.html	5	0	4	3.971	357.45	-7.1898	-0.419464
Fc1ccc(C(=O)Nc2c(C(=O)OC)cccc2)cc1	3389	Exo1	2-(4-Fluorobenzoylamino)-benzoic acid methyl ester	Others	Free Base	75541-83-2	http://www.selleckchem.com/products/exo1.html	2	1	5	2.951	273.263	-7.18594	-0.5
N(c1nc(NC2CCCCC2)c2nc[nH]c2n1)c1ccc(N2CCOCC2)cc1	1906	Reversine	N/A	Adenosine Receptor	Free Base	656820-32-5	http://www.selleckchem.com/products/reversine.html	5	5	5	2.77406	393.495	-7.18465	-0.0438465
O(C)c1c(O)cc(O)c2C(=O)C=C(c3ccccc3)Oc12	1215	Wogonin	Vogonin	CDK	Free Base	632-85-9	http://www.selleckchem.com/products/wogonin.html	4	2	2	2.757	284.267	-7.18274	0
[P@](=O)(OC[C@@H]1[C@@H](O)[C@](F)(C)[C@H](n2c3nc(N)nc(NC)c3nc2)O1)(Oc1ccccc1)N[C@H](C(=O)OC(C)C)C	4886	Bemnifosbuvir Hemisulfate (AT-527)	RG-6422 RO 7496998	SARS-CoV	Hemisulfate	2241337-84-6	http://www.selleckchem.com/products/bemnifosbuvir-hemisulfate-at-527.html	9	4	12	1.35306	581.542	-7.17909	-0.0630221
O(C)c1c(O)cc(/C=C/c2cc(O)cc(O)c2)cc1	2772	Rhapontigenin			free base	500-65-2		4	3	3	3.688	258.273	-7.17243	0
O=C1C(CC=2C(=O)Oc3c(C=2O)cccc3)=C(O)c2c(O1)cccc2	1071	Dicoumarol	Dicumarol	Others	Free Base	66-76-2	http://www.selleckchem.com/products/dicoumarol.html	4	2	2	3.656	336.299	-7.16746	0
FC(F)(F)c1c(F)c(C(=O)N2CCC(N3CC(CC#N)(n4ncc(-c5ncnc6[nH]ccc56)c4)C3)CC2)ccn1	2404	Itacitinib (INCB39110)	N/A	JAK	free base	1334298-90-6	http://selleckchem.com/produ-------------------cts/itacitinib-incb39110.html	8	2	8	0.87076	553.524	-7.16252	0
O=C(N[C@@H]1C(=O)N2[C@@H](C(=O)O)C(C)(C)S[C@H]12)COc1ccccc1	4175	Penicillin V potassium salt	Phenoxymethylpenicillin potassium salt	Antifection	potassium salt	132-98-9	http://www.selleckchem.com/products/penicillin-v-potassium-salt.html	3	1	6	1.442	349.387	-7.16236	-0.228139
Clc1ccc(-c2nn(C(C)(C)C)c3ncnc(N)c23)cc1	1391	PP2	AG 1879	Src	Free Base	172889-27-9	https://www.selleckchem.com/products/pp2.html	3	1	2	2.80053	301.781	-7.16073	0
O(CC1CCCCC1)c1nc(N)nc2[nH]cnc12	2469	NU2058	O(6)-Cyclohexylmethylguanine	CDK	free base	161058-83-9	http://selleckchem.com/products/nu2058.html	4	4	3	1.71406	247.302	-7.15729	-0.135867
FC(F)(F)c1c(NC(=O)c2c3c(nc(C(=O)N)c2)cc(F)cc3)c(C)n(Cc2ccc(C#N)cc2)n1	2288	BAY-876	N/A	GLUT	Free Base	1799753-84-6	http://www.selleckchem.com/products/bay-876.html	5	2	8	2.76576	496.424	-7.15076	0
Clc1ccc(C=2NC(=O)N=C(c3cc(OC)c(O)cc3)C=2)cc1	2998	LIT-927	N/A	CXCR	Free Base	2172879-52-4	http://www.selleckchem.com/products/lit-927.html	4	2	3	4.031	328.755	-7.14811	0
Oc1cc(-c2nc3c(N)nc(N)nc3nc2)ccc1	4050	TG 100713	N/A	PI3K	Free Base	925705-73-3	http://www.selleckchem.com/products/tg-100713.html	5	3	1	0.58559	254.253	-7.14238	-0.5
Clc1c(O)cc(-c2c(-c3ccncc3)nc(-c3ccccc3)[nH]2)cc1	3318	L-779450	L-779 450	Raf	Free Base	303727-31-3	http://www.selleck.cn/products/l-779450.html	4	3	3	4.563	347.805	-7.14214	0
FCC(=O)[C@H](NC(=O)[C@@H](NC(=O)OCc1ccccc1)Cc1ccccc1)C	1784	Z-FA-FMK	N/A	Cysteine Protease	Free Base	197855-65-5	http://www.selleckchem.com/products/z-fa-fmk.html	3	2	12	2.873	386.423	-7.14084	-0.120571
Fc1ccc(C(=O)/C=C(\O)/c2c(O)ccc(OC)c2)cc1	4576	WAY-301398	6-methoxynaphthalene		free base	312607-68-4	http://www.selleckchem.com/products/way-301398.html	4	1	5	2.9	288.274	-7.13819	0
O=C(N)c1ccc(-c2[nH]c(c(-c3ncccc3)n2)-c2cc3OCCOc3cc2)cc1	1985	D 4476	N/A	Others	Free Base	301836-43-1	http://www.selleckchem.com/products/d-4476.html	6	3	4	2.93853	398.422	-7.13784	0
Clc1c(C(=O)O)sc2c1ccc(Cl)c2	4595	BT2			free base	34576-94-8	http://www.selleckchem.com/products/bt2.html	2	2	1	3.764	247.101	-7.13597	0
Ic1cc(Cl)c(Nc2c(F)c(F)ccc2C(=O)NOCC2CC2)cc1	11	CI-1040 (PD184352)	N/A	MEK	Free Base	212631-79-3	http://www.selleckchem.com/products/CI-1040-(PD184352).html	2	2	7	5.665	478.664	-7.13361	-0.0941813
O=C1N(CC)c2nc(N)nc(C)c2C=C1c1n[nH]cc1	2032	Voxtalisib (XL765 SAR245409)	N/A	PI3K	Free Base	934493-76-2	http://www.selleckchem.com/products/voxtalisib-xl765-sar245409.html	5	3	2	0.315	270.296	-7.1299	-0.29298
FC(F)(F)c1onc(-c2cc(C(=O)NCC(C)(C)c3nc(-c4ccccc4)oc3)ccc2)n1	2307	TMP195	TFMO 2	HDAC9 HDAC7 HDAC4 HDAC5	free base	1314891-22-9	http://www.selleckchem.com/products/tmp195.html	4	1	8	3.93976	456.424	-7.12502	0
O=C(O)CCc1c(/C=C\2/C(=O)Nc3c/2cccc3)[nH]cc1C	1606	SU5402	N/A	VEGFR	Free Base	215543-92-3	http://www.selleckchem.com/products/su5402.html	3	4	4	2.281	296.326	-7.12319	0
S(/C(/N)=C(\C#N)/c1c(C(F)(F)F)cccc1)c1ccc(N)cc1	920	SL327	N/A	MEK	Free Base	305350-87-2	http://www.selleckchem.com/products/SL327.html	1	2	5	4.26776	335.353	-7.11588	-0.469063
Clc1cc(NC(=O)N)c(OCC(=O)N2[C@H](C)C[N@@](Cc3ccc(F)cc3)CC2)cc1	3920	BX471	ZK811752 BAY 865047 SH T 04268H	CCR	Free Base	217645-70-0	http://www.selleckchem.com/products/bx471.html	4	2	8	2.32	434.899	-7.11542	-0.181573
Fc1ccc(-c2c(n(C3CCC(O)CC3)cn2)-c2nc(OC)ncc2)cc1	1602	SB239063	N/A	p38 MAPK	Free Base	193551-21-2	http://www.selleckchem.com/products/sb239063.html	4	1	4	3.09253	368.412	-7.11375	0
Ic1cc(F)c(NC=2N(C)C(=O)C(C)=C3N(c4cc(NC(=O)C)ccc4)C(=O)N(C(=O)C=23)C2CC2)cc1	675	GSK1120212 (Trametinib)	GSK212	MEK	Free Base	871700-17-3	http://www.selleckchem.com/products/gsk1120212-(jtp-74057).html	4	2	6	4.222	615.403	-7.11169	-0.328977
O=C1NN=C([C@H](C)C1)c1ccc(N/N=C(\C#N)/C#N)cc1	891	Levosimendan	N/A	Calcium Channel	Free Base	141505-33-1	http://www.selleckchem.com/products/levosimendan.html	5	2	5	2.784	280.291	-7.11011	0
O=C(Nc1n[nH]c(CCc2cc(OC)cc(OC)c2)c1)c1ccc(N2C[C@@H](C)N[C@@H](C)C2)cc1	467	AZD4547	N/A	FGFR	Free Base	1035270-39-3	http://www.selleckchem.com/products/azd4547.html	6	4	9	4.113	463.582	-7.10903	0
Clc1c(-c2cc(C(=O)N[C@H](CO)c3cc(Cl)ccc3)[nH]c2)cc(NC(C)C)nc1	1995	Ulixertinib (BVD-523 VRT752271)	N/A	ERK	Free Base	869886-67-9	http://www.selleckchem.com/products/ulixertinib-bvd-523-vrt752271.html	3	4	8	4.19	433.339	-7.10784	0
S(=O)(=O)(c1cnc2c(N3CCNCC3)cccc2c1)c1ccccc1	822	SB-742457	GSK-742457	5-HT Receptor	Free Base	607742-69-8	http://www.selleckchem.com/products/sb-742457.html	4	1	3	2.166	353.446	-7.10636	0
O(C)c1ccc(C2=C(O)C(=O)c3c(O)cc(O)c(C/C=C(\C)/C)c3O2)cc1	2733	Anhydroicaritin			free base	118525-40-9		5	3	4	3.602	368.385	-7.10348	0
Fc1cc2nc(c([C@@H](Nc3ncnc4[nH]cnc34)C)cc2cc1)-c1ncccc1	1614	AMG319	N/A	PI3K	Free Base	1608125-21-8	http://www.selleckchem.com/products/amg319.html	6	4	4	3.08759	385.406	-7.10172	0
Clc1c(F)ccc(Nc2ncnc3c2cc(NC(=O)C=C)c(OCCCN2CCOCC2)c3)c1	4055	CI-1033 (Canertinib)	PD-183805	EGFR HER2	Free Base	267243-28-7	http://www.selleckchem.com/products/CI-1033(Canertinib).html	6	2	10	3.269	485.947	-7.09757	-0.00907432
Clc1ccc(Cn2c3c(c(C=O)c2)cccc3)cc1	3670	Oncrasin-1	N/A	DNA/RNA Synthesis. Ras. PKC	Free Base	75629-57-1	https://www.selleckchem.com/products/oncrasin-1.html	1	0	3	4.969	269.731	-7.09398	-0.0396228
Brc1c(NCCc2nc[nH]c2)nc(Nc2cc(NC(=O)N3CCCC3)ccc2)nc1	427	BX-912	N/A	PDK-1	Free Base	702674-56-4	http://www.selleckchem.com/products/bx-912.html	5	5	9	1.399	471.363	-7.09292	-0.5
O=C(N)c1c2[nH]c3c(c2c(-c2c(C)c(N4C(=O)c5c(N=C4)cccc5)ccc2)cc1)ccc(C(O)(C)C)c3	2427	BMS-935177	N/A	BTK Trk receptor c-RET	free base	1231889-53-4	http://selleckchem.com/products/bms-935177.html	4	3	4	6.123	502.574	-7.09049	0
Oc1ccc([C@H]([C@@H](CC)c2ccc(O)cc2)CC)cc1	593	Hexestrol (Bibenzyl)	Bibenzyl Cycloestrol Dihydro-stilbestro Dihydrostilbestrol Estra-Plex	Estrogen/progestogen Receptor	Free Base	84-16-2	http://www.selleckchem.com/products/Hexestrol(Bibenzyl).html	2	2	5	5.05	270.372	-7.09046	0
O=C(N)c1ccc(-c2[nH]c(c(-c3cc4OCOc4cc3)n2)-c2ncccc2)cc1	40	SB 431542	N/A	TGF-beta/Smad	Free Base	301836-41-9	http://www.selleckchem.com/products/SB-431542.html	6	3	4	3.04853	384.395	-7.0897	0
ClCC(=N)NCCC[C@H](NC(=O)c1ccccc1)C(=O)N	2289	Cl-amidine	N/A	Immunology & Inflammation related	trifluoroacetate	1043444-18-3	http://www.selleckchem.com/products/cl-amidine.html	3	4	10	1.069	310.785	-7.08918	-0.5
FC(F)(F)c1nn(c(-c2cc3c(c4c(cc3)cccc4)cc2)c1)-c1ccc(NC(=O)CN)cc1	65	OSU-03012 (AR-12)	AR-12	PDK-1	Free Base	742112-33-0	http://www.selleckchem.com/products/OSU-03012.html	3	2	6	5.11876	460.459	-7.08771	0
Clc1c(F)ccc(Nc2ncnc3c2cc(OCCCN2CCOCC2)c(OC)c3)c1	15	Gefitinib (ZD1839)	N/A	EGFR	Free Base	184475-35-2	http://www.selleckchem.com/products/Gefitinib.html	6	1	8	3.14974	446.91	-7.08686	-0.49721
O=C(O)CNC(=O)C1=C(O)C=C(CCc2ccccc2)n2ncnc12	3720	Enarodustat (JTZ-951)	N/A	HIF	Free Base	1262132-81-9	https://www.selleckchem.com/products/enarodustat.html	6	4	7	0.381	340.339	-7.08409	-0.0785054
S(Cc1onc(C)c1)c1c(C(=O)NCCNc2c([N+](=O)[O-])cc(C(F)(F)F)cc2)cccc1	3454	RU-301		Axl	free base	1110873-99-8	http://www.selleckchem.com/products/ru-301.html	2	2	11	4.25476	480.467	-7.07878	0
Clc1ccc(C23CC4(C(=O)NCc5ccncc5)C[C@H](C2)C[C@@H](C4)C3)cc1	2013	ABC294640	N/A	S1P Receptor	Free Base	915385-81-8	http://www.selleckchem.com/products/abc294640.html	2	1	5	4.099	380.919	-7.07425	-0.0806208
O(C)c1ccc(C2=C(O)C(=O)c3c(O)cc(O)cc3O2)cc1	1458	kaempferide	4'-Methylkaempferol 4'-O-Methylkaempferol Kaempferol 4'-methyl ether	Others	free base	491-54-3 491-54-3	http://selleckchem.com/products/kaempferide.html	5	3	2	2.569	300.266	-7.06953	0
O=C(NCc1cc(C)c(Oc2cc(C)cc(C)c2)cc1)[C@@H](N)C	2301	SGC2085	N/A	CARM1	free base	1821908-48-8	http://www.selleckchem.com/products/sgc2085.html	2	2	6	3.401	312.413	-7.06938	0
FC(F)(F)c1cc(NC(=O)c2cc(c(C)cc2)-c2cc3c(nc(NCCN4CCOCC4)nc3)cc2)ccc1	4239	AMG-47a	N/A	Src	Free Base	882663-88-9	http://www.selleck.cn/products/.html	5	2	9	4.67476	535.57	-7.06502	0
Clc1ccc(CC2=NN([C@@H]3CC[N@](C)CCC3)C(=O)c3c2cccc3)cc1	286	Azelastine hydrochloride (Astelin)	Allergodil Rhinolast Astelin Optilas Optivar	Histamine Receptor	Hydrochloride	79307-93-0	http://www.selleckchem.com/products/Azelastine-hydrochloride-Astelin.html	3	0	3	5.16	381.907	-7.06497	0
Brc1nc(NC(=O)[C@H]2N(C(=O)Cn3nc(C(=O)C)c4c3ccc(-c3cnc(C)nc3)c4)C[C@H](F)C2)ccc1	4737	Danicopan (ACH-4471)	ACH-0144471 ACH-CFDIS ALXN 2040	Complement System	Free base	1903768-17-1	http://www.selleckchem.com/products/danicopan.html	7	1	8	2.008	580.418	-7.06471	0
O=C(Nc1c(N)cccc1)CCCCCC(=O)Nc1ccc(C)cc1	4649	TC-H 106	Pimelic Diphenylamide 106	HDAC	free base	937039-45-7	http://www.selleckchem.com/products/tc-h106.html	2	3	10	2.978	339.439	-7.06053	0
O=C1N(c2ncccc2)N=C([C@@H]1CCC)c1ccccc1	3491	APX-115 free base		NADPH-oxidase	free base	1270084-92-8	http://www.selleckchem.com/products/apx-115-free-base.html	2	1	4	3.561	279.343	-7.06007	-0.472584
O=C1/C(=C/c2ccccc2)/[C@H](NC2CCCCC2)c2c1cccc2	3687	BCI	(E)-BCI	phosphatase	Free Base	1245792-51-1	https://www.selleckchem.com/products/bci.html	2	1	3	5.51	317.432	-7.05776	0
Oc1cc(-c2c(-c3cc(O)ccc3)nc3nc(N)nc(N)c3n2)ccc1	196	TG100-115	N/A	PI3K	Free Base	677297-51-7	http://www.selleckchem.com/products/TG100-115.html	6	4	2	2.23459	346.35	-7.05347	0
Fc1c(Oc2c3c(ncc2)cc(OCCCN2CCOCC2)c(OC)c3)ccc(NC(=O)C2(C(=O)Nc3ccc(F)cc3)CC2)c1	70	Foretinib (GSK1363089 XL880)	N/A	c-Met VEGFR	Free Base	849217-64-7	http://www.selleckchem.com/products/XL880(GSK1363089 EXEL-2880).html	7	2	14	4.59374	632.664	-7.05208	0
Fc1c(-c2c(C)c(N3C(=O)N(C)c4c(F)cccc4C3=O)ccc2)c2c(c(C(=O)N)c1)[nH]c1c2CC[C@H](C(O)(C)C)C1	4677	BMS-986142	N/A	BTK	free base	1643368-58-4	http://www.selleckchem.com/products/bms-986142.html	4	3	4	5.488	572.612	-7.05128	-0.381689
S(CC(=O)Nc1sc2c(n1)ccc(C)c2)C=1N(c2c(OC)cccc2)C(=O)C=2SCCC=2N=1	4947	IWP-4	N/A	Wnt/beta-catenin	Free base	686772-17-8	http://www.selleckchem.com/products/iwp-4.html	5	1	7	4.731	496.636	-7.04901	-0.289475
Clc1c(Nc2c(P(=O)(C)C)cccc2)nc(Nc2c(OC)cc(N3CCC(N4CCN(C)CC4)CC3)cc2)nc1	4232	Brigatinib (AP26113)	N/A	ALK	Free Base	1197953-54-0	http://www.selleck.cn/products/brigatinib-ap26113.html	6	2	8	2.531	584.105	-7.04838	-0.5
Fc1c(-c2cn(CCO)nc2)cc(-c2c(-c3nc(C)ccc3)n[nH]c2)cc1	4689	R-268712		TGF-beta/Smad	Free base	879487-87-3	http://www.selleckchem.com/products/r-268712.html	5	3	5	2.99253	363.396	-7.04669	-0.0738624
Clc1c(C(=O)NC(=O)NC2c3c(-c4c2cccc4)cccc3)c(F)ccc1	3673	TMN355	N/A	others	Free Base	1186372-20-2	https://www.selleckchem.com/products/tmn355.html	2	2	5	5.252	380.806	-7.0453	0
Clc1c(C(=O)Nc2cc(c(Cl)cc2)-c2ncccc2)ccc(S(=O)(=O)C)c1	48	Vismodegib (GDC-0449)	N/A	Hedgehog P-gp	Free Base	879085-55-9	http://www.selleckchem.com/products/GDC-0449.html	4	1	5	4	421.304	-7.04527	0
OC[C@@H]1[C@@H](O)[C@@H](O)[C@H](n2c3ncnc4N(C)N=C(N)c(c34)c2)O1	1031	Triciribine	N/A	Akt	Free Base	35943-35-2	http://www.selleckchem.com/products/Triciribine.html	7	4	2	-1.087	320.309	-7.04404	-0.5
Clc1ccc(-c2oc(Nc3cc(N)ccc3)nc2)cc1	4534	SIRT7 inhibitor 97491		Sirtuin	free base	1807758-81-1	http://www.selleckchem.com/products/sirt7-inhibitor-97491.html	1	2	3	3.249	285.734	-7.03588	0
O=C(/C=C/c1ccc(O)cc1)c1c(O)c(C/C=C(\C)/C)c(O)cc1OC	1568	Xanthohumol	N/A	COX	Free Base	6754-58-1	http://www.selleckchem.com/products/xanthohumol.html	5	3	6	4.2	354.402	-7.03535	-0.230238
O=C(O)C[C@@]1(CC)OCCc2c3c(c(CC)ccc3)[nH]c12	187	Etodolac (Lodine)	Lodine Lodine XL	COX COX	Free Base	41340-25-4	http://www.selleckchem.com/products/Etodolac.html	3	3	4	3.736	287.359	-7.03526	0
Fc1cc2nc(c([C@@H](Nc3ncnc4nc[nH]c34)C)cc2cc1)-c1ncccc1	1614	AMG319	N/A	PI3K	Free Base	1608125-21-8	http://www.selleckchem.com/products/amg319.html	6	4	4	3.08759	385.406	-7.03216	0
O=C(O)/C(/C#N)=C/c1cc(O)c(O)cc1	3988	Tyrphostin AG30 (AG30)	N/A	Others	free base	122520-79-0	http://www.selleckchem.com/products/ag30.html	5	4	3	1.052	205.169	-7.02875	0
O=C(O)c1ccc(N2[C@@H](c3cc(O)ccc3)c3c(-c4ccc(C)cc4)[nH]nc3C2=O)cc1	2576	CID16020046 (CID 16020046)	N/A	GPR55	free base	834903-43-4	http://selleckchem.com/products/.html	6	5	4	4.963	425.444	-7.02383	-0.414227
S(=O)(=O)(N(C)c1c(CNc2c(C(F)(F)F)cnc(Nc3cc4c(NC(=O)C4)cc3)n2)cccc1)C	1912	PF-431396	N/A	FAK	Free Base	717906-29-1	http://www.selleckchem.com/products/pf-431396.html	5	3	8	1.90276	506.509	-7.02294	0
S(=O)(=O)(NCc1ccc(F)cc1)c1cc2/C(=N/Nc3cc(C(=O)O)ccc3)/C(=O)Nc2cc1	3778	SPI-112	N/A	phosphatase	Free Base	1051387-90-6	http://www.selleckchem.com/products/spi-112.html	6	5	7	5.201	468.465	-7.02231	0
Clc1c(O)cc(-c2c(-c3ccncc3)[nH]c(-c3ccccc3)n2)cc1	3318	L-779450	L-779 450	Raf	Free Base	303727-31-3	http://www.selleck.cn/products/l-779450.html	4	3	3	4.563	347.805	-7.01624	0
O=C1N(Cc2ccccc2)C(=O)SN1c1c2c(ccc1)cccc2	780	Tideglusib	N/A	GSK-3	Free Base	865854-05-3	http://www.selleckchem.com/products/tideglusib.html	2	0	3	5.188	334.399	-7.01432	0
S=C1N(Cc2ccccc2)C(=O)/C(=C/c2oc(-c3ccc(C(=O)O)cc3)cc2)/S1	3885	ADH-503 (GB1275)	(Z)-Leukadherin-1 choline	CD markers	Free Base	2055362-74-6	http://www.selleckchem.com/products/adh-503.html	2	0	5	4.706	420.489	-7.01263	0
O=C(/C=C/c1ccccc1)c1c(OC)cc(O)cc1O	589	Cardamonin	Alpinetin chalcone	Calcium Channel	free base	18956-16-6	http://selleckchem.com/products/cardamonin.html	4	2	4	3.475	270.284	-7.01238	0
O=C(O)CCNc1nc(-c2ncccc2)nc(N2CCc3c(cccc3)CC2)c1	1990	GSK J1	N/A	Histone Demethylase	Free Base	1373422-53-7	http://www.selleckchem.com/products/gsk-j1.html	5	3	6	2.42806	389.459	-7.00679	-0.0137432
O=C(OCC)[C@@H](N[C@@H]1C(=O)N(CC(=O)O)C[C@@H](c2sccc2)SC1)CCc1ccccc1	884	Temocapril HCl	N/A	RAAS	Hydrochloride	110221-44-8	http://www.selleckchem.com/products/temocapril-hcl.html	5	3	11	3.039	476.618	-7.00436	-0.451649
O=C(O[C@]1(C(=O)C)C(=C)C[C@@H]2[C@]1(C)CC[C@H]1[C@H]2CCC=2[C@@H]1CCC(=O)C=2)C	4495	Segesterone acetate	Nestoron ST-1435	Others	free base	7759-35-5	http://www.selleckchem.com/products/segesterone.html	3	0	3	2.866	370.489	-7.00178	-0.0874885
Clc1cc(NC(=O)/C(/O)=C/C(=O)c2cc(OC)ccc2)c(C)cc1	3846	SEC inhibitor KL-1	KL-1	Others	Free Base	900308-84-1	http://www.selleckchem.com/products/sec-inhibitor-kl-1.html	4	1	7	2.975	345.782	-6.99787	0
Fc1cc2c(NCc3ccc(F)cc3)ncnc2cc1	2014	Spautin-1	N/A	Autophagy	Free Base	1262888-28-7	http://www.selleckchem.com/products/spautin-1.html	2	1	3	3.145	271.27	-6.99669	0
S(=O)(=O)(N(C(=O)C)c1c(/C=C/c2cc[n+]([O-])cc2)cccc1)c1ccc(OC)cc1	256	HMN-214	N/A	PLK	Free Base	173529-46-9	http://www.selleckchem.com/products/HMN-214.html	5	0	7	4.149	424.477	-6.99618	-0.436993
[S@@](=O)(=N)(Cc1cc(Nc2ncc(F)c(-c3c(OC)cc(F)cc3)c2)ncc1)C	3570	BAY 1251152		CDK	free base	1610358-56-9	http://www.selleckchem.com/products/bay1251152.html	5	2	6	2.569	404.441	-6.99424	0
FC(F)(F)c1c(-c2ccc(F)cc2)ccc(C=2[C@H](C)OC(=O)NN=2)c1	4900	BAY 2666605		PDE	Free base	2275774-60-0	http://www.selleckchem.com/products/bay-2666605.html	2	1	3	5.30976	352.287	-6.99256	0
Clc1cc(-c2nc(C(F)(F)F)cc(Cc3ccc(CC(=O)O)cc3)c2)ccc1	3439	BPN14770	N/A	PDE	Free Base	1606974-33-7	http://www.selleckchem.com/products/bpn14770.html	3	2	6	6.00676	405.803	-6.99028	0
[P@@](=O)(OC[C@@H]1[C@@H](O)[C@@](F)(C)[C@H](N2C(=O)NC(=O)C=C2)O1)(Oc1ccccc1)N[C@H](C(=O)OC(C)C)C	1045	Sofosbuvir(PSI-7977)	N/A	DNA/RNA Synthesis	Free Base	1190307-88-0	http://www.selleckchem.com/products/psi-7977-gs-7977.html	8	3	11	0.81	529.458	-6.98872	-0.364676
O=C1NCCc2[nH]c(-c3ccncc3)cc12	759	PHA-767491	N/A	CDK	Free Base	845714-00-3	http://www.selleckchem.com/products/pha-767491.html	2	2	1	0.733	213.24	-6.98678	-0.315677
O(C)c1c(O)cc(C=2Oc3c(c(O)cc(O)c3)C(=O)C=2)cc1	397	Diosmetin (Luteolin 4-methyl ether)	Luteolin 4-methyl ether	P450 (e.g. CYP17)	Free Base	520-34-3	http://www.selleckchem.com/products/Diosmetin(Luteolin-4-methyl-ether).html	5	3	2	2.525	300.266	-6.98385	0
Clc1c(N)nccc1Sc1c(N)nc(N2CCC3([C@H](N)[C@H](C)OC3)CC2)cn1	4839	TNO155	N/A	phosphatase	Free base	1801765-04-7	http://www.selleckchem.com/products/tno155.html	5	3	3	1.36553	421.957	-6.98385	0
O=C(/C=C/c1ccccc1)c1ccc(O)cc1	1493	4'-Hydroxychalcone	P-Cinnamoylphenol	Others	free base	2657-25-2	http://selleckchem.com/products/hydroxychalcone.html	2	1	3	3.757	224.259	-6.98181	-0.5
Clc1c([C@]2(Cn3cncc3)O[C@@H](COc3ccc(N4CCN(C(=O)C)CC4)cc3)CO2)ccc(Cl)c1	4093	Ketoconazole	Nizoral Extina Xolegel Kuric	P450	Free Base	65277-42-1	http://www.selleckchem.com/products/Ketoconazole.html	5	0	8	4.03	531.44	-6.98112	0
FC(F)(F)Oc1ccc(-c2nc(Nc3cc4c([nH]nc4)cc3)ncc2)cc1	4470	ALLO-2			free base	1357350-60-7	http://www.selleckchem.com/products/allo-2.html	5	3	5	4.66476	371.322	-6.98079	0
O(c1cn(Cc2ccccc2)nc1)C1=NC(=O)c2c(N1)cncc2	4721	GSK467	N/A	Histone Demethylase	Free base	1628332-52-4	http://www.selleckchem.com/products/gsk467.html	4	1	4	2.055	319.324	-6.97959	-0.444054
FC1(CNc2c(c(N)ncn2)-c2ccc(Oc3ccccc3)cc2)CCN(C(=O)C=C)CC1	4605	TL-895			free base	1415823-49-2	http://www.selleckchem.com/products/tl-895.html	3	2	8	3.701	447.514	-6.97863	-0.431746
FC(F)(F)c1cc(CNc2ncnc3n(C(C)C)cnc23)ccc1	3177	Longdaysin	N/A	Casein Kinase	free base	1353867-91-0	http://www.selleck.cn/products/longdaysin.html	3	1	5	3.51782	335.333	-6.97609	0
Clc1ccc(C2=N[C@@H](CC(=O)Nc3ccc(O)cc3)c3n(c(C)nn3)-c3sc(C)c(C)c23)cc1	1753	OTX015	N/A	BET	Free Base	202590-98-5	http://www.selleckchem.com/products/otx015.html	5	2	5	4.979	492.003	-6.97269	-0.317268
O=C(NC1CCN(Cc2ccccc2)CC1)COc1ccc(C(=O)c2ccccc2)cc1	1729	Adiporon	N/A	Others	Free Base	924416-43-3	http://www.selleckchem.com/products/AdipoRon.html	4	1	9	4.822	428.532	-6.97063	0
Clc1ccc(Cn2c(CN3CCCC3)nc3c2cccc3)cc1	3078	Clemizole	N/A	Histamine Receptor	Free Base	442-52-4	http://www.selleck.cn/products/clemizole.html	2	0	4	4.673	325.843	-6.96814	-0.435277
FC(F)(F)c1cc(C(F)(F)F)cc(COC(=O)[C@@H](NC(=O)C)Cc2c3c([nH]c2)cccc3)c1	3668	L-732138	L-732 138	Neurokinin Receptor	Free Base	148451-96-1	https://www.selleckchem.com/products/l-732138.html	2	2	10	5.44352	472.385	-6.96689	-0.0669441
c1(c(-c2c3c(ncc2)cccc3)cn[nH]1)-c1ncccc1	4004	LY364947	N/A	TGF-beta/Smad	Free Base	396129-53-6	http://www.selleckchem.com/products/ly364947.html	4	2	2	3.50453	272.311	-6.96683	0
O=C1c2c(OC(N3CCOCC3)=C1)c1c(cc2)cccc1	4062	NU7026	N/A	DNA-PK	Free Base	154447-35-5	http://www.selleckchem.com/products/nu7026.html	2	0	1	2.46	281.311	-6.96527	0
O=C1/C(=C/c2cc(O)c(O)cc2)/COc2c1ccc(O)c2	4436	sappanone A		p38 MAPK	free base	102067-84-5	http://www.selleckchem.com/products/sappanone-a.html	5	3	1	2.733	284.267	-6.96135	0
N#C/C(=C\c1cnccc1)/c1c2c([nH]c1)cccc2	4463	Paprotrain			free base	57046-73-8	http://www.selleckchem.com/products/paprotrain.html	2	1	3	3.049	245.285	-6.96078	0
O=CNc1c(O)ccc([C@@H](O)CN[C@@H](Cc2ccc(OC)cc2)C)c1	2907	Arformoterol Tartrate	(R R)-Formoterol	Others	Tartrate	200815-49-2	http://selleckchem.com/products/.html	5	4	9	2.403	344.411	-6.95461	-0.435524
S(Cc1c(B(O)O)ccc(OC(F)(F)F)c1)c1ncc(C(=O)Nc2ccc(F)cc2)cn1	3362	SX-682	N/A	CXCR	Free Base	1648843-04-2	http://www.selleckchem.com/products/sx-682.html	6	3	9	3.82976	467.207	-6.95309	0
S(=O)(=O)(O)c1ccc(N/N=C/2\C(=O)N(c3ccccc3)N=C\2c2ccc([N+](=O)[O-])cc2)cc1	3933	PHPS1	PTP Inhibitor V	phosphatase	Free Base	314291-83-3	http://www.selleckchem.com/products/phps1.html	6	4	6	5.561	465.446	-6.94913	0
Fc1c(Nc2[nH]nc(C)c2)nc(N[C@@H](C)c2ccc(F)cc2)c(C#N)c1	520	AZ 960	N/A	JAK	Free Base	905586-69-8	http://www.selleckchem.com/products/AZ-960.html	4	4	6	4.059	354.364	-6.94694	0
Clc1c(C(=O)O)ccc(Nc2nc(N[C@H](C(C)C)CO)nc3n(C(C)C)cnc23)c1	3421	Purvalanol B	NG 95	CDK	Free Base	212844-54-7	http://www.selleckchem.com/products/purvalanol-b-ng-95.html	6	5	8	3.55106	432.912	-6.94541	0
O=C1C(c2nnc(C)c([C@@H]3[C@@H](C(C)C)C3)c2)=CNC(=O)N1	4857	LY-3475070	N/A	CD markers	Free base	2375815-63-5	http://www.selleckchem.com/products/ly-3475070.html	4	2	3	1.684	286.335	-6.94288	-0.5
O(CCNC[C@@H](O)COc1c2c([nH]c3c2cccc3)ccc1)c1c(OC)cccc1	2859	Carvedilol Phosphate		Others	free base	610309-89-2	http://selleckchem.com/products/.html	5	3	10	3.97474	406.482	-6.94266	0
Fc1cc2N=C(NNC(=O)c3nccnc3)c3n(-c2cc1)ccc3	1646	SC144	N/A	P-gp	Free Base	895158-95-9	http://www.selleckchem.com/products/sc144.html	4	2	4	1.29753	322.303	-6.94222	-0.5
O=C(Nc1ccc(-c2ccccc2)cc1)/C(=N/O)/C#N	4331	DHODH-IN-11	N/A	Dehydrogenase	free base	1263303-95-2	http://www.selleckchem.com/products/dhodh-in-11.html	4	2	5	2.32	265.272	-6.93987	0
Fc1c(Nc2ccccc2)nc(Nc2ccc(CN)cc2)nc1	3658	CZC-8004	CZC-00008004	Bcr-Abl	Free Base	916603-07-1	https://www.selleckchem.com/products/czc-8004.html	3	3	5	2.472	309.348	-6.93913	0
FC(F)(F)Oc1ccc(-c2nc(Nc3cc4c(n[nH]c4)cc3)ncc2)cc1	4470	ALLO-2			free base	1357350-60-7	http://www.selleckchem.com/products/allo-2.html	5	3	5	4.66476	371.322	-6.93197	0
O=C(O)CN1C(=O)c2c3c(ccc2)cccc3C1=O	2979	Alrestatin	N/A	Others	Free Base	51411-04-2	http://www.selleckchem.com/products/alrestatin.html	4	2	2	1.796	255.229	-6.92841	-0.40442
O(C)c1cc2nc(NC3=NC(=O)C(C)=C(C)N3)nc(C)c2cc1	4245	Madrasin		DNA/RNA Synthesis	free base	374913-63-0	http://www.selleckchem.com/products/madrasin.html	5	2	3	2.144	311.345	-6.92391	-0.345902
O=C(N1CC(c2ccc(C#N)cc2)C1)c1c(C)cc(C)c(-c2c(C)c(C)n[nH]2)c1	4765	TVB-3166	N/A	Fatty Acid Synthase	Free base	1533438-83-3	http://www.selleckchem.com/products/tvb-3166.html	4	2	5	4.179	384.483	-6.92021	-0.147883
Clc1c(Cl)cccc1-c1n[nH]c2nc(N3CCC(N)(C)CC3)cnc12	3727	IACS-13909	BBP-398	phosphatase	Free Base	2160546-07-4	https://www.selleckchem.com/products/iacs-13909.html	5	4	2	4.24012	377.279	-6.91946	0
Fc1cc(F)cc(Cc2cc3c(NC(=O)c4c(NC5CCOCC5)cc(N5CCN(C)CC5)cc4)[nH]nc3cc2)c1	2011	Entrectinib (RXDX-101)	NMS-E628	Trk receptor	Free Base	1108743-60-7	http://www.selleckchem.com/products/entrectinib-rxdx-101.html	5	4	8	5.487	560.649	-6.91838	0
Clc1c(OCc2ncccc2)ccc(Nc2c(C#N)cnc3c2cc(NC(=O)/C=C/CN(C)C)c(OCC)c3)c1	4116	Neratinib (HKI-272)	N/A	HER2 EGFR	Free Base	698387-09-6	http://www.selleckchem.com/products/Neratinib(HKI-272).html	7	2	13	4.3	557.054	-6.91829	0
Brc1cc(C(=O)Nc2c(C(F)(F)F)ccc(C(F)(F)F)c2)c(O)cc1	4498	IMD-0560			free base	439144-66-8	http://www.selleckchem.com/products/imd-0560.html	2	2	5	5.28852	428.126	-6.91777	-0.0998575
Fc1c(-c2cncnc2)cc(c(F)c1)[C@@]1(C)N=C(N)SCC1	749	LY2811376	LY 2811376	5-alpha Reductase	Free Base	1194044-20-6	http://www.selleckchem.com/products/LY2811376.html	3	1	2	2.894	320.367	-6.91598	0
FC(F)(F)c1ccc(-c2ncnc(Oc3c4nc(NC(=O)C)sc4ccc3)c2)cc1	1545	AMG-517	N/A	TRPV	Free Base	659730-32-2	https://www.selleckchem.com/products/amg-517.html	4	1	6	4.35376	430.41	-6.91455	0
O=C(N[C@@H]1C(=O)N(C)c2c(OC1)cccc2)c1noc(Cc2ccccc2)c1	2110	GSK481	N/A	TNF-alpha	Free Base	1622849-58-4	http://www.selleckchem.com/products/gsk481.html	4	1	5	2.16	377.4	-6.91324	-0.708297
Clc1sc2ncnc(NC3CCN(Cc4cc(C#N)c(F)cc4)CC3)c2c1	1523	PRX-08066 Maleic acid	N/A	5-HT Receptor	Maleate	866206-55-5	http://www.selleckchem.com/products/prx-08066.html	4	1	5	3.884	401.897	-6.91323	0
S(=O)(=O)(C)c1ccc(-n2c(-c3ccc(F)cc3)cc(C(F)(F)F)n2)cc1	4472	SC-58125			free base	162054-19-5	http://www.selleckchem.com/products/sc-58125.html	3	0	4	3.74176	384.353	-6.91264	0
O=C(N(C)C)n1c(Cc2ccc(-c3ccccc3)cc2)nnn1	3842	LY-2183240	N/A	FAAH	Free Base	874902-19-9	http://www.selleckchem.com/products/ly-2183240.html	4	0	5	2.824	307.357	-6.91169	-0.256064
Fc1ccc(C(=O)N2C[C@@H](c3onc(-c4ccc(F)cc4)n3)CCC2)cc1	758	ADX-47273	N/A	GluR	Free Base	851881-60-2	http://www.selleckchem.com/products/adx-47273.html	3	0	4	3.381	369.371	-6.91168	-0.0336395
Fc1ccc([C@@H]2C(C(=O)Nc3cc4c([nH]nc4)cc3)=C(C)NC(=O)N2)cc1	2281	GSK180736A	N/A	ROCK	Free Base	817194-38-0	http://www.selleckchem.com/products/gsk180736a.html	4	5	4	2.614	365.368	-6.90292	-0.000136612
Clc1ccc(Sc2c(C)n(CC(=O)O)c3c2c(NC(=O)C)ccc3)cc1	1664	AZD1981	N/A	GPR	Free Base	802904-66-1	http://www.selleckchem.com/products/azd1981.html	3	3	6	4.552	388.875	-6.90214	0
Clc1c(F)ccc(Nc2ncnc3c2cc(OCCCN2CCOCC2)c(OC)c3)c1	4199	Gefitinib hydrochloride	ZD1839 hydrochloride	EGFR	hydrochloride	184475-55-6	http://selleckchem.com/products/gefitinib-hydrochloride.html	6	1	8	3.14974	446.91	-6.90202	-0.5
Fc1ccc(C(N2CCN(c3nc(NCC=C)nc(NCC=C)n3)CC2)c2ccc(F)cc2)cc1	3751	Almitrine mesylate	Almitrine bismesylate Almitrine dimethanesulfonate Almitrine dimesylate	Potassium Channel	Mesylate	29608-49-9	http://www.selleckchem.com/products/almitrine-mesylate.html	4	2	10	3.636	477.563	-6.89378	0
O(C)c1c(/C=C/2\C(=O)Nc3c\2cccc3)cccc1	3392	SU5214	N/A	EGFR	Free Base	186611-04-1	http://www.selleckchem.com/products/su-5214.html	2	1	2	3.193	251.285	-6.89088	0
O=C(N(C)C1CCCCC1)n1cc(-c2c[n+]([O-])ccc2)nc1	3073	BIA 10-2474	N/A	FAAH	Free Base	1233855-46-3	http://www.selleck.cn/products/bia-10-2474.html	3	0	4	2.197	300.362	-6.88824	0
Clc1ccc(C(=O)n2c(C)c(CC(=O)O)c3c2ccc(OC)c3)cc1	2905	Indometacin Sodium		Others	sodium salt trihydrate	74252-25-8	http://selleckchem.com/products/.html	2	0	5	4.494	356.785	-6.88804	-0.247751
OC[C@@H]1[C@@H](N)[C@@H](O)[C@H](n2c3ncnc(N(C)C)c3nc2)O1	3766	Puromycin aminonucleoside	NSC 3056 PAN Stylomycin aminonucleoside ARDMA SAN	DPP-2	Free Base	58-60-6	http://www.selleckchem.com/products/puromycin-aminonucleoside.html	7	3	3	-1.95394	294.315	-6.88568	-0.5
Clc1c(NC(=O)c2ccc(Nc3c(F)cnc(Nc4ccc(CC(=O)N5CCN(CC)CC5)cc4)n3)cc2)cccc1	238	Aurora A Inhibitor I	N/A	Aurora Kinase	Free Base	1158838-45-9	http://www.selleckchem.com/products/Aurora-A-Inhibitor-I.html	5	3	11	4.209	588.087	-6.88434	-0.0837691
O=C1/C(=C/c2cc3c(-c4ccncc4)ccnc3cc2)/SC(=O)N1	4094	GSK1059615	N/A	PI3K mTOR	Free Base	958852-01-2	http://www.selleckchem.com/products/GSK1059615.html	4	1	2	3.478	333.371	-6.883	-0.5
Clc1c(F)ccc(Nc2ncnc3c2cc(NC(=O)/C=C/CN(C)C)c(O[C@@H]2COCC2)c3)c1	1078	Afatinib (BIBW2992)	N/A	EGFR	Free Base	439081-18-2	http://www.selleckchem.com/products/BIBW2992.html	6	2	9	3.372	485.947	-6.88098	0
O=C(N/N=C/c1oc(C)cc1)c1c(Oc2ccccc2)cccc1	2242	PNU-74654	N/A	Wnt/beta-catenin	Free Base	113906-27-7	http://www.selleckchem.com/products/pnu-74654.html	2	1	6	4.193	320.348	-6.87457	-0.5
Clc1ccc([C@](O)(CN)c2ccc(-c3c[nH]nc3)cc2)cc1	1910	AT13148	N/A	Akt	Free Base	1056901-62-2	http://www.selleckchem.com/products/at13148.html	4	4	4	3.589	313.788	-6.87419	0
O=C(OC)c1c(-c2c(CO)cc(OC)c3OCOc23)c2OCOc2c(OC)c1	3096	Bicyclol	SY-801	Others	Free Base	118159-48-1	http://www.selleck.cn/products/bicyclol.html	8	1	6	2.595	390.344	-6.86814	-0.424244
O=C(Nc1c(N(CCN(C)C)C)cc(OC)c(Nc2nc(c(C(=O)OC(C)C)cn2)-c2c3c(n(C)c2)cccc3)c1)C=C	3393	Mobocertinib (TAK788)	AP32788	EGFR	Free Base	1847461-43-1	http://www.selleckchem.com/products/tak788.html	6	2	14	4.342	585.709	-6.86626	-0.5
O(c1c(-c2nc(N)ncc2)cccn1)c1ccc(Nc2nnc(-c3scc(C)c3)c3c2cccc3)cc1	600	AMG 900	N/A	Aurora Kinase	Free Base	945595-80-2	http://www.selleckchem.com/products/amg-900.html	5	2	6	5.723	503.59	-6.86396	0
O=C(N)c1c(Nc2nc(C)c(C)cc2)cc(N[C@H]2[C@@H](N)CCCC2)nn1	2191	RO9021	N/A	Syk	Free Base	1446790-62-0	http://www.selleckchem.com/products/ro9021.html	5	4	5	1.755	355.446	-6.86001	-0.149963
Clc1cc(F)cc([C@H](NC(=O)c2ncn(-c3c(C)cnc(NC4CCOCC4)n3)c2)CN)c1	4954	ASN007	ERAS 007 ERK-IN-3	ERK	Free base	2055597-12-9	https://www.selleckchem.com/products/asn007.html	6	3	8	1.703	473.94	-6.85568	-0.450391
O(c1ncnc2[nH]c(-c3cc(N)ccc3)cc12)c1cc(O)ccc1	667	TWS119	N/A	GSK-3	Free Base	601514-19-6	http://www.selleckchem.com/products/TWS119.html	4	4	3	3.176	318.336	-6.85517	0
Fc1ccc(-c2oc(/C=C/3\C(=O)NC(=O)S\3)cc2)cc1	651	CAY10505	N/A	PI3K	Free Base	1218777-13-9	http://www.selleckchem.com/products/cay10505.html	2	1	2	3.22	289.286	-6.85317	0
O=C(Nc1c(C(=O)O)cc(C(C)(C)C)s1)Nc1cc2c([nH]nc2)cc1	3660	S6K-18	N/A	S6 Kinase	Free Base	1265789-88-5	https://www.selleckchem.com/products/s6k-18.html	5	6	6	3.514	358.422	-6.84824	-0.5
O=C(OCC)[C@H](N[C@H](C(=O)N1[C@H](C(=O)O)C[C@H]2[C@@H]1CCCC2)C)CCC	4100	Perindopril Erbumine (Aceon)	Perindopril Coversyl	RAAS	t-Butylamine	107133-36-8	http://www.selleckchem.com/products/Perindopril-Erbumine(Aceon).html	5	3	10	2.853	368.474	-6.84804	-0.277842
Clc1ccc(-c2c(N)ncc(-c3cnc(N)cc3)c2)cc1	3128	PF-6260933	N/A	Serine/threonin kina	free base	1811510-56-1	http://www.selleck.cn/products/pf-6260933.html	2	2	2	3.453	296.761	-6.84617	0
O=C/1/C(=C/c2cc(C#N)ccc2)/CCC\C\1=C/c1cc(C#N)ccc1	4304	NiCur	N/A	Others	free base	63476-70-0	http://www.selleckchem.com/products/nicur.html	3	0	4	4.205	324.383	-6.84245	0
O=C1c2c(OC(c3ccccc3)=C1)c1c(cc2)cccc1	2509	alpha-Naphthoflavone	7 8-benzoflavone	Aromatase	free base	604-59-1	http://selleckchem.com/products/alpha-naphthoflavone.html	1	0	1	4.606	272.303	-6.84168	0
FC(F)(F)c1ccc(Nc2c(F)c(N)nc(-n3c(C)nc4c3cc(F)cc4)n2)cc1	3277	PTC596	N/A	BMI-1	Free Base	1610964-64-1	http://www.selleck.cn/products/ptc596.html	3	2	4	4.44876	420.345	-6.84136	0
Fc1c(Nc2c(C(=O)N)nnc3c2cc(N2CCN(CCO)CC2)c(OC)c3)ccc(C)c1	4764	AZD7507		CSF-1R	Free base	1041852-85-0	http://www.selleckchem.com/products/azd7507.html	6	3	7	1.888	454.506	-6.8394	0
O=C(O)CC1CCC(c2ccc(N3C(=O)c4c(N)ncnc4OCC3)cc2)CC1	1807	PF-04620110	N/A	Transferase	Free Base	1109276-89-2	http://www.selleckchem.com/products/pf-04620110.html	5	3	4	1.831	396.447	-6.83554	0
Fc1cc(-c2cnc(/C=C/[C@@H]3[C@@H]4[C@@H](C)OC(=O)[C@@H]4C[C@H]4[C@H]3CC[C@@H](NC(=O)OCC)C4)cc2)ccc1	2019	Vorapaxar (SCH 530348)	SCH 530348 MK-5348	Protease-activated Receptor	Free Base	618385-01-6	http://www.selleckchem.com/products/vorapaxar.html	3	1	7	5.295	492.591	-6.83542	0
O=C(COc1ccc(C23CC4CC(C2)CC(C3)C4)cc1)N1CCN(C)CC1	2710	IDF-11774	N/A	HIF	Free Base	1429054-28-3	http://www.selleckchem.com/products/idf-11774.html	3	0	5	3.128	368.521	-6.83325	-0.5
O(CCO)c1c(C)cc(C2=NC(=O)c3c(OC)cc(OC)cc3N2)cc1C	1693	RVX-208(RVX-000222)	RVX-000222	Epigenetic Reader Domain	Free Base	1044870-39-4	http://www.selleckchem.com/products/rvx-208.html	6	2	6	2.491	370.405	-6.83255	-0.5
Fc1cc(/C=C/c2cc3[nH]c(N)c(C#N)c3cc2)ccc1	3552	GSK2643943A		DUB	free base	2449301-27-1	http://www.selleckchem.com/products/gsk2643943a.html	1	2	3	4.495	277.302	-6.82687	0
O=C(OCC)c1c(C)c(/C=C/2\C(=O)Nc3c\2cccc3)[nH]c1C	3300	SU5408	VEGFR2 Kinase Inhibitor I	VEGFR	Free Base	15966-93-5	http://www.selleck.cn/products/su5408.html	2	2	4	2.968	310.353	-6.82516	-0.5
O=C(OCc1cc2c(cc(CN(CC)CC)cc2)cc1)Nc1ccc(C(=O)NO)cc1	498	ITF2357 (Givinostat)	N/A	HDAC	Chloride	732302-99-7	http://www.selleckchem.com/products/ITF2357(Givinostat).html	4	3	11	4.296	421.497	-6.82469	0
Clc1cc(NCc2sc(C(=O)N[C@H](C(=O)NC3CC3)CC3CCCC3)cc2)c(C)nc1	1924	GSK2830371	N/A	Angiogenesis	Free Base	1404456-53-6	http://www.selleckchem.com/products/gsk2830371.html	3	3	11	3.748	461.03	-6.82466	-0.421413
ClC=1C(=O)[N-][N+H]=CC=1N1CC(=O)N(Cc2c(C(F)(F)F)cccc2)CC1	3619	GFB-8438	N/A	TRP Channel	Free Base	2304549-73-1	https://www.selleckchem.com/products/gfb-8438.html	3	1	4	2.76676	386.761	-6.82234	0
Fc1c2C(=O)N(c3c(CO)c(C4=CN(C)C(=O)C(Nc5ncc(N6CCN(C)CC6)cc5)=C4)ccc3)C=Cc2cc(C2CC2)c1	1939	RN486	N/A	BTK	Free Base	no	http://www.selleckchem.com/products/rn486.html	5	2	7	3.449	606.702	-6.82218	0
FC(F)(F)c1n2c(nn1)CN(C(=O)C[C@H](N)Cc1c(F)cc(F)c(F)c1)CC2	2416	Sitagliptin	MK-0431	DPP-4	free base	486460-32-6	http://selleckchem.com/products/sitagliptin.html	4	1	6	1.81176	407.318	-6.82163	0
O=C(O)[C@H](C)c1cc2c(Oc3ncccc3C2)cc1	869	Pranoprofen	N/A	COX	Free Base	52549-17-4	http://www.selleckchem.com/products/pranoprofen.html	3	2	2	2.539	255.273	-6.81649	0
Fc1c([C@@H]2N(C3=Nc4c(NC(=O)N5C[C@@H](O)CC5)cnn4C=C3)CCC2)cc(F)cc1	3786	Larotrectinib	Vitrakvi LOXO-101 ARRY-470	Trk receptor	Free Base	1223403-58-4	http://www.selleckchem.com/products/larotrectinib.html	4	2	5	1.405	428.443	-6.81625	-0.387501
Fc1c([C@@H]2N(C3=Nc4c(NC(=O)N5C[C@@H](O)CC5)cnn4C=C3)CCC2)cc(F)cc1	2159	LOXO-101(sulfate)	N/A	Trk receptor	sulfate	1223405-08-0	http://www.selleckchem.com/products/loxo-101.html	4	2	5	1.405	428.443	-6.81625	-0.387501
O=C1Oc2c(cc3c(O[C@@H](C(O)(C)C)C3)c2)C=C1	3513	Nodakenetin		Carbohydrate Metabol	free base	495-32-9	http://www.selleckchem.com/products/nodakenetin.html	3	1	1	2.407	246.262	-6.81146	0
Fc1cc(Nc2[nH]nc3-c4c(cc(OC)c(OC)c4)Cc23)ccc1	4569	JNJ-10198409		PDGFR	free base	627518-40-5	http://www.selleckchem.com/products/jnj-10198409.html	4	3	4	4.20974	325.343	-6.80868	0
N(c1nc(-c2c(CC3CC3)nc(N)nc2)ccn1)c1ccncc1	2083	PIK-III	VPS34-IN2	Autophagy	Free Base	1383716-40-2	http://www.selleckchem.com/products/pik-iii.html	5	2	5	0.324	319.372	-6.80782	0
Clc1ccc(-c2c(N)ncc(-c3cnc(N)nc3)c2)cc1	4883	MAP4K4-IN-3			Free base	1811510-58-3	http://www.selleckchem.com/products/map4k4-in-3.html	3	2	2	2.27	297.749	-6.80546	0
FC(F)(F)c1cc2[nH]c([C@@H]3[C@H]4Oc5c([C@@H]34)cc(OC3=C4C(=NC(=O)CC4)NC=C3)cc5)nc2cc1	4694	Lifirafenib (BGB-283)	Beigene-283	Raf	Free base	1446090-79-4	http://www.selleckchem.com/products/bgb-283-bgb283.html	5	3	4	3.64476	478.43	-6.80535	0
FC(F)(F)Oc1ccc(Nc2ncnc(-c3cc(C(=O)N)ccc3)c2)cc1	907	GNF-2	N/A	Bcr-Abl	Free Base	778270-11-4	http://www.selleckchem.com/products/gnf-2.html	4	2	6	3.65376	374.322	-6.80397	-0.0809103
O=C1[C@@H](N2C(=O)c3c(c(N)ccc3)C2)CCC(=O)N1	18	Lenalidomide (CC-5013)	CC-5013	TNF-alpha	Free Base	191732-72-6	http://www.selleckchem.com/products/Lenalidomide.html	3	2	1	-0.177	259.265	-6.80045	0
O=C1NC(N)=Nc2n([C@@H]3C(=C)[C@H](CO)[C@@H](O)C3)cnc12	753	Entecavir hydrate	Baraclude	Reverse Transcriptase	Hydrate	209216-23-9	http://www.selleckchem.com/products/Entecavir.html	5	4	2	-0.796	277.284	-6.80018	-0.133314
F[C@@H]1[C@@H](O)[C@H](CO)O[C@@H]1N1C(=O)NC(=O)C(C)=C1	896	Clevudine (Levovir)	N/A	Others	Free Base	163252-36-6	http://www.selleckchem.com/products/clevudine-levovir.html	5	3	2	-1.995	260.221	-6.79112	0
O([C@H]1CNCCC1)C=1N=C(NCc2c(-n3nccc3)cccc2)n2ncc(C(C)C)c2N=1	2255	LDC4297 (LDC044297)	N/A	CDK	Free Base	1453834-21-3	http://www.selleckchem.com/products/ldc4297-ldc044297.html	5	2	7	3.112	432.532	-6.79072	-0.243834
O=C1Oc2c(-c3oc4c(c13)ccc(O)c4)cc(C/C=C(\C)/C)c(O)c2	2541	Psoralidin	N/A	Estrogen/progestogen Receptor	free base	18642-23-4	http://selleckchem.com/products/psoralidin.html	3	2	2	4.203	336.343	-6.78977	0
O=C1[C@](O)(CC)C2=C(C(=O)N3C(c4nc5c(c(CC)c4C3)cc(O)cc5)=C2)CO1	936	SN-38	N/A	Topoisomerase	Free Base	86639-52-3	http://www.selleckchem.com/products/sn-38.html	5	2	2	2.765	392.411	-6.78944	0
O(C)c1c(O)c(OC)cc([C@H]2[C@H]3C(=O)OC[C@@H]3[C@H](O)c3c2cc2OCOc2c3)c1	1418	4'-Demethylepipodophyllotoxin	DMEP	Microtubule Associated	free base	6559-91-7	http://www.selleckchem.com/products/4-Demethylepipodophyllotoxin.html	7	2	3	2.121	400.383	-6.78733	-0.5
O=C1NC(N)=Nc2n([C@@H]3C(=C)[C@H](CO)[C@@H](O)C3)cnc12	2475	Entecavir	N/A	Reverse Transcriptase	free base	142217-69-4	http://selleckchem.com/products/entecavir.html	5	4	2	-0.796	277.284	-6.78656	-0.133538
FC(F)(F)Cc1sc2ncnc(NC3CCN(Cc4c(C)c5c(n(Cc6c[nH]nc6)c(C#N)c5)cc4)CC3)c2c1	4652	MI-503	N/A	Histone Methyltransf	free base	1857417-13-0	http://www.selleckchem.com/products/mi-503.html	6	3	9	5.22676	564.64	-6.78583	0
Fc1c(Cc2c3c([nH]c2)ncc(C)c3)ccc(NCc2c(OC)ncc(F)c2)n1	3288	PLX5622	N/A	CSF-1R	Free Base	1303420-67-8	http://www.selleck.cn/products/plx5622.html	4	3	6	4.114	395.413	-6.78582	0
O=C(NCCC)c1c(N)c2c(c(-c3c(OC)ccc(OC)c3)ccc2)nn1	4312	AZD-6280		Others	free base	942436-93-3	http://www.selleckchem.com/products/azd-6280.html	5	2	7	3.79	366.421	-6.77834	-0.277159
O=C(OC)/C(=C/OC)/[C@@H]1[C@@H](CC)C[N@@]2[C@H]([C@]3(C(=O)Nc4c3cccc4)CC2)C1	2837	Isorhychophylline			free base	1811243		4	1	5	2.521	384.476	-6.77754	-0.1109
O=C1NCc2c3c(n(CCC#N)c4c3cccc4)c3n(C)c4c(c3c12)cccc4	1835	Go6976	N/A	PKC	Free Base	136194-77-9	http://www.selleckchem.com/products/go6976.html	2	1	3	5.17053	378.435	-6.77679	0
Fc1ccc(-c2c(N(C(C)C)C)nc3c(n2)ccc(C(=O)O)c3)cc1	3791	BioE-1115	N/A	Serine/threonin kinase	Free Base	1268863-35-9	http://www.selleckchem.com/products/bioe-1115.html	4	2	4	4.19253	339.37	-6.77455	0
O=C(O)[C@H](CC)c1ccc(N2C(=O)c3c(cccc3)C2)cc1	1491	Indobufen	Ibustrin K 3920	Others	free base	63610-08-2	http://selleckchem.com/products/indobufen.html	3	2	4	3.451	295.338	-6.77233	0
O=C(OC1C[C@@H]2N(C)[C@H](C1)CC2)c1c2c([nH]c1)cccc2	2552	Tropisetron	ICS 205-930	5-HT Receptor AChR	free base	89565-68-4	http://selleckchem.com/products/tropisetron.html	2	1	3	3.517	284.359	-6.76684	-0.0297696
FC(F)(F)C(C)(C)c1nccc(-c2c(C)nc(NC(=O)N3[C@H](C(=O)N)CCC3)s2)c1	472	Alpelisib (BYL719)	N/A	PI3K	Free Base	1217486-61-7	http://www.selleckchem.com/products/byl719.html	4	2	7	2.05376	441.478	-6.764	0
Clc1c(F)ccc(Nc2ncnc3c2cc(NC(=O)C=C)c(OCCCN2CCOCC2)c3)c1	3750	Canertinib dihydrochloride	CI-1033 dihydrochloride PD-183805 dihydrochloride	EGFR	Dihydrochloride	289499-45-2	http://www.selleckchem.com/products/canertinib-dihydrochloride.html	6	2	10	3.269	485.947	-6.76047	-0.018885
S(=O)(=O)(/C=C/c1c(OC)cc(OC)cc1OC)Cc1cc(OP(=O)(O)O)c(OC)cc1	3153	Briciclib	ON-014185	Others	free base	865783-99-9	http://www.selleck.cn/products/briciclib.html	10	3	10	1.38774	474.423	-6.7582	0
Clc1cc(Cl)cc(-c2oc3c(n2)ccc(C(=O)O)c3)c1	3100	Tafamidis	N/A	Others	Free Base	594839-88-0	http://www.selleck.cn/products/tafamidis.html	3	2	2	4.354	308.12	-6.75748	0
O=C(N(CC)C)c1cc2NC(=O)/C(=C(\Nc3ccc(CN4CCCCC4)cc3)/c3ccccc3)/c2cc1	3298	BIBF-0775	N/A	TGF-beta/Smad	Free Base	334951-90-5	http://www.selleck.cn/products/bibf-0775.html	3	2	8	5.662	494.639	-6.75725	0
O=C(Nc1ccc(CN2C(=O)N(c3cc(OC)cc(OC)c3)Cc3c2nc(Nc2ccc(N4CCN(C)CC4)cc2)nc3)cc1)C=C	2018	FIIN-2	N/A	FGFR	Free Base	1633044-56-0	http://www.selleckchem.com/products/fiin-2.html	7	2	11	3.562	634.741	-6.75656	0
Fc1ccc(Nc2nc(Nc3ccc(-c4[nH]c5c(n4)cccc5)cc3)nc(N3CCOCC3)n2)cc1	2708	IITZ-01	N/A	Autophagy	Free Base	1807988-47-1	http://www.selleckchem.com/products/iitz-01.html	6	4	6	3.349	482.523	-6.75417	0
O(C)C1=CC(=O)O[C@@H](/C=C/c2ccccc2)C1	2617	Kavain			free base	500-64-1		2	0	3	3.027	230.263	-6.74974	0
Clc1c(NC=2N(Cc3c(F)cc(F)c(F)c3)C(=O)N(Cc3nn(C)cn3)C(=O)N=2)cc2c(nn(C)c2)c1	4895	S-217622	Ensitrelvir fumarate	SARS-CoV	Fumarate	2757470-18-9	http://www.selleckchem.com/products/s-217622.html	6	1	5	1.979	531.886	-6.74879	0
O=C(N)Cc1c(N)c(C(=O)c2ccccc2)ccc1	142	Nepafenac	Nevanac	COX	Free Base	78281-72-8	http://www.selleckchem.com/products/Nepafenac.html	2	2	4	1.776	254.289	-6.74807	0
O(C)c1ncc(CN2[C@H]3CN(c4ncc(C=5c6c(C#N)cnn6C=C(OCC(O)(C)C)C=5)cc4)C[C@@H]2C3)cc1	3275	Selpercatinib (LOXO-292 ARRY-192)	N/A	c-RET	Free Base	2152628-33-4	http://www.selleck.cn/products/loxo-292.html	7	1	9	1.965	525.613	-6.74794	0
ClCC(=O)Nc1ccc(-n2c(-c3cc(Cl)c(Cl)cc3)nc(OCCOC)n2)cc1	1813	MI-2 (MALT1 inhibitor)	N/A	MALT	Free Base	1047953-91-2	http://www.selleckchem.com/products/mi-2-malt1-inhibitor.html	4	1	9	3.35074	455.729	-6.74436	0
Clc1cc(Nc2nc(-c3cc(NCCCO)ncc3)ccn2)ccc1	4586	CGP60474			free base	164658-13-3	http://www.selleckchem.com/products/cgp60474.html	4	3	7	2.434	355.829	-6.73998	0
O=C1N(C)c2c(N1C1CCOCC1)nc(NC=1C(C)=Cc3n(ncn3)C=1)nc2	3280	AZD7648	N/A	DNA-PK	Free Base	2230820-11-6	http://www.selleck.cn/products/azd7648.html	6	1	3	-1.022	380.412	-6.73565	0
Brc1c(NC(=O)N[C@H]2CN(c3ncc(C(F)(F)F)cc3)CC2)cccc1	433	SB705498	N/A	TRPV	Free Base	501951-42-4	http://www.selleckchem.com/products/sb705498.html	2	2	6	3.48576	429.24	-6.73405	0
Brc1ccc(-c2nc(NCCO)cc(C)n2)cc1	4398	AS1269574	N/A	Others	free base	330981-72-1	http://www.selleckchem.com/products/as1269574.html	3	2	4	1.976	308.179	-6.73372	0
ClC=1C(=O)NN=CC=1N1CC(=O)N(Cc2c(C(F)(F)F)cccc2)CC1	3619	GFB-8438	N/A	TRP Channel	Free Base	2304549-73-1	https://www.selleckchem.com/products/gfb-8438.html	3	1	4	2.76676	386.761	-6.73367	-0.5
ClC(Cl)(P(=O)(O)O)P(=O)(O)O	4143	Clodronate Disodium	N/A	Others	Disodium salt	22560-50-5 10596-23-3(free base)	http://www.selleckchem.com/products/clodronate-disodium.html	2	6	2	-1.21464	242.875	-6.73314	-0.5
Fc1c([C@](O)([C@@H](C)c2c(F)cncn2)Cn2ncnc2)ccc(F)c1	235	Voriconazole	Vfend	P450	Free Base	137234-62-9	http://www.selleckchem.com/products/Voriconazole.html	5	1	5	0.375	349.316	-6.73227	-0.465888
O(CCOc1c(OCCOC)cc2ncnc(Nc3cc(C#C)ccc3)c2c1)C	1957	Erlotinib	CP358774 NSC 718781	EGFR	Free Base	183321-74-6	http://www.selleckchem.com/products/erlotinib.html	6	1	11	2.33922	393.443	-6.73191	-0.241219
O(CCOc1c(OCCOC)cc2ncnc(Nc3cc(C#C)ccc3)c2c1)C	4081	Erlotinib(OSI-744)	(CP358774 NSC 718781) HCl	EGFR	Hydrochloride	183319-69-9	http://www.selleckchem.com/products/Erlotinib-Hydrochloride.	6	1	11	2.33922	393.443	-6.73191	-0.241219
O=C(NC=1S[C@](C)(N(C(=O)C)N=1)c1ccccc1)C	2673	K 858	N/A	Kinesin	Free Base	72926-24-0	http://www.selleckchem.com/products/k858.html	3	1	4	3.415	277.348	-6.73007	-0.334379
O(C)c1c2C(=O)C=C(c3ccccc3)Oc2cc(OC)c1	3507	5 7-Dimethoxyflavone		P450 (e.g. CYP17)	free base	21392-57-4	http://www.selleckchem.com/products/5-7-dimethoxyflavone.html	3	0	3	3.37	282.295	-6.72749	-0.5
O=C1C(c2c3c(n(CCCN)c2)cccc3)=C(c2c3c(n(C)c2)cccc3)C(=O)N1	4923	Bisindolylmaleimide VIII (acetate)	Ro 31-7549 acetate	PKC	Acetate	138516-31-1	http://www.selleckchem.com/products/bisindolylmaleimide-8--acetate-.html	3	2	5	4.14	398.466	-6.72739	0
Fc1cc(F)cc(CC(=O)N[C@H](C(=O)N[C@@H]2C(=O)N(C)c3c(-c4c2cccc4)cccc3)C)c1	688	YO-01027 (Dibenzazepine)	N/A	Gamma-secretase	Free Base	209984-56-5	http://www.selleckchem.com/products/yo-01027.html	3	2	7	4.174	463.484	-6.72606	0
Clc1c(O)c(Cl)cc(C(=O)N2c3c(S(=O)(=O)C2)cccc3)c1	4555	Dotinurad	FYU-981		free base	1285572-51-1	http://www.selleckchem.com/products/dotinurad.html	4	1	2	2.956	358.201	-6.72457	0
Fc1c(C(=O)NCc2ncccc2)cc([C@@H]2C(C(=O)Nc3cc4c(n[nH]c4)cc3)=C(C)NC(=O)N2)cc1	4776	CCG215022	N/A	GRK	Free base	1813527-81-9	http://www.selleckchem.com/products/ccg215022.html	6	6	8	2.465	499.506	-6.72448	0
O=C(/C=C/c1cnccc1)c1ccncc1	2367	3PO	3-(3-pyridinyl)-1-(4-pyridinyl)-2-propen-1-one	PFKFB3	free base	18550-98-6	http://www.selleckchem.com/products/3po.html	3	0	3	1.6	210.236	-6.72444	-0.5
Fc1cc2onc(C3CCN(CCCOc4c(OC)cc(C(=O)C)cc4)CC3)c2cc1	254	Iloperidone (Fanapt)	Fanapta Zomaril	5-HT Receptor	Free Base	133454-47-4	http://www.selleckchem.com/products/Iloperidone(Fanapt).html	5	0	8	3.95374	426.488	-6.72322	-0.5
Clc1cc(S(=O)(=O)Nc2c(F)c(C#Cc3cnc(N)nc3)c(F)cc2)c(OC)nc1	3580	GCN2iB		Serine/threonin kina	free base	2183470-12-2	http://www.selleckchem.com/products/gcn2ib.html	5	2	6	2.733	451.841	-6.72322	0
Fc1ccc(C(=O)CC(=O)c2c(O)ccc(OC)c2)cc1	4576	WAY-301398	6-methoxynaphthalene		free base	312607-68-4	http://www.selleckchem.com/products/way-301398.html	4	1	5	2.9	288.274	-6.71982	-0.367156
O=C1N(Cc2cc3/C(=C/c4[nH]cc(CN5CCOCC5)c4)/C(=O)Nc3cc2)C(=O)CS1	2228	S49076	N/A	c-Met & FGFR	Free Base	1265965-22-7	http://www.selleckchem.com/products/s49076.html	5	2	5	1.866	438.508	-6.71729	0
Clc1c(Cl)cc(-c2nn(C)cc2)c2c1[nH]c1c2CN(C(=O)CO)CC1	4298	G140			free base	2369751-07-3	http://www.selleckchem.com/products/g140.html	3	2	3	2.055	379.247	-6.71634	0
Fc1c([N+](=O)[O-])cc(/C=C\2/C(=O)/C(=C/c3cc([N+](=O)[O-])c(F)cc3)/CCN(C(=O)C=C)C/2)cc1	2292	VLX1570	N/A	DUB	free base	1431280-51-1	http://www.selleckchem.com/products/vlx1570.html	2	0	6	4.513	469.4	-6.71535	-0.412974
O=C(N(O)[C@H](C)c1sc2c(c1)cccc2)N	236	Zileuton	ZYFLO	Lipoxygenase	Free Base	111406-87-2	http://www.selleckchem.com/products/Zileuton.html	2	2	3	1.978	236.295	-6.70486	0
O=C(N)c1c(O)ccc([C@@H](O)CN[C@H](CCc2ccccc2)C)c1	1073	Labetalol HCl	N/A	Adrenergic Receptor	Hydrochloride	32780-64-6	http://www.selleckchem.com/products/labetalol-hcl.html	4	4	8	2.564	328.412	-6.70419	-0.418158
O=C(Oc1cc2c(cc(C(=N)N)cc2)cc1)c1ccc(NC(=N)N)cc1	208	Nafamostat mesylate	Futhan FUT-175	Proteasome	Dimesylate	82956-11-4	http://www.selleckchem.com/products/Nafamostat-mesylate.html	3	5	6	3.621	347.378	-6.70262	0
O=C(Nc1c2c(nc(NCCNCCO)cc2)ccc1)CC12CC3CC(C1)CC(C2)C3	4762	AZ10606120 dihydrochloride	AZ10606120 2HCl	P2 Receptor	Dihydrochloride	607378-18-7	http://www.selleckchem.com/products/az10606120-dihydrochloride.html	4	4	10	2.956	422.573	-6.70245	-0.5
Brc1ccc(S(=O)(=O)Nc2c3c(c(O)c(SCC(=O)O)c2)cccc3)cc1	1869	UMI-77	N/A	Bcl-2	Free Base	518303-20-3	http://www.selleckchem.com/products/umi-77.html	5	4	6	4.495	468.348	-6.70209	0
O(C)c1ccc(/C=C/c2cc(O)cc(O)c2)cc1	1302	4'-Methoxyresveratrol	N/A	Others	free base	33626-08-3	http://www.selleckchem.com/products/4-methoxyresveratrol.html	3	2	3	3.961	242.274	-6.69869	0
Clc1cc(C(=O)Nc2cc(C(F)(F)F)cc(C(F)(F)F)c2)c(O)cc1	792	IMD0354	N/A	IKK	Free Base	978-62-1	http://www.selleckchem.com/products/imd-0354.html	2	2	5	5.15852	383.675	-6.69856	-0.303628
O([C@H](CN1C(=O)N(C)c2c1c1c(nc2)ccc(-c2cc(C(O)(C)C)cnc2)c1)C)C	2132	LY3023414	GTPL8918	Akt	Free Base	1386874-06-1	http://www.selleckchem.com/products/ly3023414.html	5	1	5	2.645	406.486	-6.69847	-0.5
Clc1c(O)c(S(=O)(=O)Nc2c(F)cc(F)c(-c3ccccc3)c2)cc(C(=O)OC)c1	3290	NDI-091143	N/A	ATP-citrate lyase	Free Base	2375840-87-0	http://www.selleck.cn/products/ndi-091143.html	4	2	6	5.286	453.849	-6.69769	-0.042843
Clc1c(c(F)ccc1)C=1O/C(=N/c2ccc(C(=O)N3CCOCC3)cc2)/[C@H](C(=O)N)N=1	4729	SAR-20347	N/A	JAK	Free base	1450881-55-6	http://www.selleckchem.com/products/sar-20347.html	4	2	6	1.998	444.85	-6.69692	0
N(c1ncnc2c1cc1OCCOCCOCCOc1c2)c1cc(C#C)ccc1	851	Icotinib	BPI-2009H	EGFR	Free Base	610798-31-7	http://www.selleckchem.com/products/icotinib.html	6	1	3	2.732	391.427	-6.69336	0
Fc1ccc(C#Cc2c(-c3ccncc3)ccc(C(=O)NCCCc3c[nH]nc3)c2)cc1	3926	OT-82	N/A	NAMPT	Free Base	1800487-55-1	http://www.selleckchem.com/products/ot-82.html	4	3	9	5.739	424.479	-6.69275	0
O=C(N)c1oc2c(c1)cc(N1CCN(CCCCc3c4c([nH]c3)ccc(C#N)c4)CC1)cc2	2646	Vilazodone			Free Base	163521-12-8		3	2	8	3.335	441.535	-6.69084	0
O=C(N)c1oc2c(c1)cc(N1CCN(CCCCc3c4c([nH]c3)ccc(C#N)c4)CC1)cc2	1049	Vilazodone Hydrochloride	N/A	Others	Hydrochloride	163521-08-2	http://www.selleckchem.com/products/vilazodone-hcl.html	3	2	8	3.335	441.535	-6.69084	0
O=C(N/N=C/1\C(=O)Nc2c(C)cccc\12)c1nnn(Cc2ccc(OC)cc2)c1	4950	MARK4 inhibitor 1		AMPK	Free base	2271081-58-2	http://www.selleckchem.com/products/mark4-inhibitor-1.html	6	2	6	1.625	390.403	-6.69025	0
OC1(C)CC(c2n3c(c(-c4cc5nc(-c6ccccc6)ccc5cc4)n2)C(N)=NC=C3)C1	912	OSI-906 (Linsitinib)	N/A	IGF-1R	Free Base	867160-71-2	http://www.selleckchem.com/products/OSI-906.html	4	2	3	3.405	421.504	-6.68806	0
Clc1nc(SCC(=O)O)nc(Nc2c(C)c(C)ccc2)c1	1542	WY 14643 (Pirinixic Acid)	N/A	PPAR	Free Base	50892-23-4	http://www.selleckchem.com/products/wy-14643-pirinixic-acid.html	4	3	5	3.407	323.804	-6.68803	-0.47343
O=C(NNC(=O)c1cc(OC)cc(OC)c1)Nc1c2c(ccc1)cccc2	4383	TC-O 9311	N/A	Others	free base	444932-31-4	http://www.selleckchem.com/products/tc-o-9311.html	4	3	8	3.397	365.389	-6.68441	-0.388951
Clc1cc(C[C@H](NC(=O)c2n(C)nc(C(C)(C)C)c2)C(=O)NCC#N)ccc1	909	Cathepsin Inhibitor 1	N/A	Cysteine Protease	Free Base	225120-65-0	http://www.selleckchem.com/products/cathepsin-Inhibitor-1.html	4	2	10	1.881	401.898	-6.68412	0
O=C(OC1C[C@@H]2N3C(C1)CC(C(=O)C3)C2)c1c2c([nH]c1)cccc2	2567	Dolasetron	MDL-73147	5-HT3	free base	115956-12-2	http://selleckchem.com/products/.html	3	1	3	2.665	324.38	-6.68166	0
Clc1c(-c2c(F)cccc2O)c(F)c2ncnc(N3CCN(C(=O)C=C)CC3)c2c1	4804	ARS-1620	N/A	Ras	Free base	1698055-85-4	http://www.selleckchem.com/products/ars-1620.html	4	1	4	3.493	430.842	-6.67327	0
Clc1c(C(=O)Nc2cc(NC(=O)C3CC3)ncc2)c(Cl)ccc1	3790	GDC046	N/A	JAK	Free Base	1258292-64-6	http://www.selleckchem.com/products/gdc046.html	3	2	6	2.891	350.205	-6.67144	0
Clc1ccc(N[C@H]2c3c(N(C(=O)C)[C@@H](C)C2)ccc(-c2ccc(C(=O)O)cc2)c3)cc1	1898	GSK1324726A (I-BET726)	N/A	Epigenetic Reader Domain	Free Base	1300031-52-0	http://www.selleckchem.com/products/gsk1324726a-i-bet726.html	3	3	5	5.766	434.923	-6.66813	0
Fc1c(NCc2[nH]c(c(-c3nc(C)ccc3)n2)C2=Cn3ncnc3C=C2)cccc1	1875	EW-7197	N/A	TGF-beta/Smad	Free Base	1352608-82-2	http://www.selleckchem.com/products/ew-7197.html	5	3	5	1.61953	399.433	-6.66649	0
Clc1ccc(C2=N[C@@H](CC(=O)NCC#C)c3n(c(C)nn3)-c3sc(C)c(C)c23)cc1	4357	(+)-JQ1 PA	N/A	Others	free base	2115701-93-2	http://www.selleckchem.com/products/jq1-pa.html	4	1	6	3.939	437.955	-6.66538	-0.219767
Fc1cc2c(C3=C(c4c5c(n(C)c4)cc4OCOc4c5)C(=O)NC3=O)coc2cc1	3590	9-ing-41		GSK-3	free base	1034895-42-5	http://www.selleckchem.com/products/9-ing-41.html	4	1	2	4.057	404.353	-6.66191	0
Brc1c(C(=O)c2cc(C(=O)Nc3cnccc3)[nH]c2)c(F)ccc1	3384	ERK5-IN-2	N/A	ERK	Free Base	1888305-96-1	http://www.selleckchem.com/products/erk5-in-2.html	3	2	5	3.02	388.196	-6.66114	0
FC(F)(F)C(OC(=O)N1CCN(Cc2c(N3CCCC3)cc(C(F)(F)F)cc2)CC1)C(F)(F)F	3056	ABX-1431	N/A	Lipase	Free Base	1446817-84-0	http://www.selleck.cn/products/abx-1431.html	2	0	9	4.40228	507.397	-6.65996	0
O=C(Nc1c(N(CCN(C)C)C)cc(OC)c(Nc2nc(-c3c4c([nH]c3)cccc4)ccn2)c1)C=C	1567	AZ5104	N/A	EGFR	Free Base	1421373-98-9	http://www.selleckchem.com/products/az5104.html	5	3	11	3.211	485.592	-6.65945	0
O(C)c1cc2c(C3=C(c4c5c([nH]c4)cccc5)C(=O)NC3=O)cn(CCCN(C)C)c2cc1	841	Go 6983	N/A	PKC	Free Base	133053-19-7	http://www.selleckchem.com/products/go-6983.html	4	2	7	4.536	442.519	-6.65687	-0.484834
O(C)c1c(OC)ccc2-c3c4OCOc4cc4c3[C@H]([N@](C)CC4)Cc12	2782	Crebanine			free base	25127-29-1		5	0	2	3.20874	339.391	-6.65386	0
O=C1C=C2[C@@H]([C@@H]3[C@H]([C@H]4[C@@](CC)([C@](O)(C#C)CC4)CC3)CC2)CC1	2918	Norgestrel		CDK	free base	6533-00-2	http://selleckchem.com/products/abemaciclib.html	2	1	2	3.56	312.453	-6.6532	0
FC(F)(F)c1cc(OC(=O)C)c(C(=O)O)cc1	774	Triflusal	N/A	COX	Free Base	322-79-2	http://www.selleckchem.com/products/triflusal.html	3	2	4	2.48576	248.156	-6.65024	-0.0702927
O=C(OCC)[C@@H](N[C@H](C(=O)N1[C@H](C(=O)O)C[C@H]2[C@@H]1CCC2)C)CCc1ccccc1	360	Ramipril (Altace)	Tritace	RAAS	Free Base	87333-19-5	http://www.selleckchem.com/products/Ramipril(Altace).html	5	3	11	3.332	416.518	-6.64988	-0.306972
S(=O)(=O)(Nc1cc2N(C(=O)C3CC3)CCCc2cc1)c1ccc(-c2cc(C(=O)N)ccc2)cc1	4293	SU0268			free base	2210228-45-6	http://www.selleckchem.com/products/su0268.html	4	2	7	3.819	475.569	-6.6489	-0.0332729
FC(F)(F)c1cc(C(=O)NCC(=O)N2C[C@@H](NC3CCC(O)(c4ncc(-c5ncccn5)cc4)CC3)CC2)ccc1	3922	PF-4136309	INCB8761 PF-04136309	CCR	Free Base	857679-55-1	http://www.selleckchem.com/products/pf-4136309.html	7	3	10	2.48476	568.6	-6.64846	0
S(=O)(=O)(N)c1ccc(N2[C@@H](c3ccc(OC)cc3)CC(c3ccccc3)=N2)cc1	1901	ML141	CID-2950007	Rho	Free Base	71203-35-5	http://www.selleckchem.com/products/ml141.html	4	1	5	4.284	407.494	-6.64417	-0.178826
S(=O)(=O)(Nc1c(Oc2c(F)cc(F)cc2)cc(C(=O)C)cc1)C	3354	FK-3311	COX-2 Inhibitor V	COX	Free Base	116686-15-8	http://www.selleckchem.com/products/fk-3311.html	3	1	5	2.84	341.334	-6.64391	-0.5
O=C1O/C(=C\CCC)/C2=C1[C@H](O)[C@@H](O)CC2	3525	Senkyunolide I		ERK	free base	94596-28-8	http://www.selleckchem.com/products/senkyunolide-i.html	3	2	2	1.153	224.256	-6.64386	0
O=C(Nc1cc(Nc2cc3C(=O)N(C)C=Nc3cc2)c(C)cc1)c1cc(C(C#N)(C)C)ccc1	412	AZ628	N/A	Raf	Free Base	878739-06-1	http://www.selleckchem.com/products/az628.html	4	2	7	4.957	451.53	-6.64036	0
Clc1cc(-c2c3c(N4CCC(NC(=O)C)CC4)ncnc3[nH]c2)ccc1	4516	SBP-3264		Serine/threonin kina	free base		http://www.selleckchem.com/products/sbp-3264.html	4	3	4	2.921	369.856	-6.63969	0
OC(C)(C)c1nc(Cn2nnc(-c3nc(N)nc(-c4c(C)c(C#N)ccc4)c3)c2)ccc1	4843	Etrumadenant (AB928)	A2aR/A2bR antagonist-1	Adenosine Receptor	Free base	2239273-34-6	http://www.selleckchem.com/products/ab928.html	7	2	6	1.55506	426.484	-6.63799	0
Fc1c(Oc2ncnc3c2cc(OC)c(OCCCN2CCCC2)c3)ccc2[nH]c(C)cc12	10	Cediranib (AZD2171)	Recentin	VEGFR Flt	Free Base	288383-20-0	http://www.selleckchem.com/products/Cediranib.html	5	1	8	4.37774	450.514	-6.63693	-0.0769216
O=C1C(C)(C)C2=C(O)C(=O)c3c(cccc3)C2=N1	4854	BVT-948	N/A	phosphatase	Free base	39674-97-0	http://www.selleckchem.com/products/alc-0315-offline.html	4	2	0	2.672	241.246	-6.63009	-0.437392
Clc1c2C(=O)N(c3ccccc3)C([C@@H](Nc3ncnc4[nH]cnc34)C)=Cc2ccc1	1528	Duvelisib (IPI-145 INK1197)	N/A	PI3K	Free Base	1201438-56-3	http://www.selleckchem.com/products/ipi-145-ink1197.html	5	4	4	3.96206	416.872	-6.6298	0
S(=O)(=O)(Nc1c(O)ccc(NC(=O)c2ccc(-c3ccccc3)cc2)c1)c1ccc(F)cc1	4887	SN-011 (GUN35901)	N/A	STING	Free base	2249435-90-1	http://www.selleckchem.com/products/sn-011-gun35901.html	4	3	7	5.448	462.501	-6.62681	0
O=C(C=C)N1CCC(CNc2c(c(N)ncn2)-c2ccc(Oc3ccccc3)cc2)CC1	2993	Evobrutinib	M-2951 MSC-2364447C	BTK	Free Base	1415823-73-2	http://www.selleckchem.com/products/evobrutinib.html	3	2	8	3.686	429.524	-6.62349	0
O=C(CNC(CNC(=O)C1=Cn2nc(C)cc2N=C1)(C)C)N1[C@H](C#N)CCC1	2659	Anagliptin	N/A	DPP-4	Free Base	739366-20-2	http://www.selleckchem.com/products/anagliptin.html	6	2	9	-0.712	383.456	-6.6201	0
S(=O)(=O)(NNC(=O)c1cc(F)cc(-c2ncccc2)c1)c1c(F)cccc1	2992	WM-1119	N/A	Histone Acetyltransf	Free Base	2055397-28-7	http://www.selleckchem.com/products/wm-1119.html	4	2	6	3.418	389.382	-6.61525	0
O=C1N(C)c2c(C)nc(Nc3cn(C4CCNCC4)nc3)nc2N(C)c2c1cc1c(c2)cccc1	1992	HTH-01-015	N/A	AMPK	Free Base	1613724-42-7	http://www.selleckchem.com/products/hth-01-015.html	5	2	3	2.367	468.565	-6.61396	0
O=C1N2C(=NC(N3CCOCC3)=C1)c1c(cccc1)C=C2	3133	Compound 401	N/A	DNA-PK	free base	168425-64-7	http://www.selleck.cn/products/compound-401.html	3	0	1	1.397	281.315	-6.61272	0
O=C(OC1CCN(CCN(C(=O)c2ccc(CN3CCC(C(=O)N)CC3)cc2)C)CC1)Nc1c(-c2ccccc2)cccc1	2512	Revefenacin	TD-4208 GSK-1160724	AChR		864750-70-9	http://selleckchem.com/products/revefenacin.html	5	2	13	4.38	597.76	-6.6125	-0.304045
FC(F)(F)c1cc(NC(=O)c2cc(Nc3nc(-c4cnccc4)ccn3)c(C)cc2)cc(-n2cc(C)nc2)c1	2563	Nilotinib hydrochloride	AMN-107 HCl	Bcr-Abl	hydrochloride	923288-95-3	http://selleckchem.com/products/nilotinib-hydrochloride.html	5	2	8	4.33676	529.526	-6.61153	0
Clc1c(C(=O)N2CCN(Cc3ccc(Cl)cc3)CC2)cc(-c2nc(NC)sc2)nc1	3631	WNK-IN-11	N/A	Serine/threonin kinase	Free Base	2123489-30-3	https://www.selleckchem.com/products/wnk-in-11.html	4	1	6	3.40553	462.405	-6.61045	-0.459575
O=C1C(C)=C2[C@@](O)(O1)C[C@]1(C)[C@H](C(=C)CCC1)C2	2838	Atractylenolide III			free base	73030-71-4		2	1	0	2.559	248.322	-6.60776	-0.0340756
O=C(OC)c1cc2nc(NC(=O)c3ccccc3)n(CCCc3ccccc3)c2cc1	1902	BRD4770	N/A	Histone Methyltransferase	Free Base	1374601-40-7	http://www.selleckchem.com/products/brd4770.html	3	1	9	5.294	413.477	-6.60201	-0.501031
Clc1c(NC(=O)c2c(O[C@H](C(F)(F)F)C)cc(N3C(=O)N(CC)C(CO)=N3)c(F)c2)c(F)ccc1	3281	BAY 2402234	N/A	Dehydrogenase	Free Base	2225819-06-5	http://www.selleck.cn/products/bay-2402234.html	5	2	9	4.42376	520.842	-6.60132	-0.0139873
Fc1ccc(C(N2CCN(C/C=C/c3ccccc3)CC2)c2ccc(F)cc2)cc1	871	Flunarizine 2HCl	N/A	Calcium Channel	2HCl	30484-77-6	http://www.selleckchem.com/products/flunarizine-dihydrochloride.html	2	0	6	6.127	404.504	-6.5977	0
Cn1c(-c2c3c(c(-c4n[nH]cc4)ncc3)nc(N3[C@H](C)COCC3)c2)ccn1	3826	Elimusertib (BAY-1895344)	N/A	ATM/ATR	Free Base	1876467-74-1	http://www.selleckchem.com/products/elimusertib-bay-1895344-.html	6	2	3	2.02406	375.436	-6.5965	0
Cn1c(-c2c3c(c(-c4n[nH]cc4)ncc3)nc(N3[C@H](C)COCC3)c2)ccn1	1618	BAY 1895344	N/A	ATR	hydrochloride	1876467-74-1(free base)	http://www.selleckchem.com/products/bay-1895344.html	6	2	3	2.02406	375.436	-6.5965	0
S(c1c([N+](=O)[O-])cc(C(=O)C)s1)c1c(F)cc(F)cc1	1556	P22077	N/A	DUB	Free Base	1247819-59-5	http://www.selleckchem.com/products/p22077.html	1	0	4	4.058	315.32	-6.59407	0
O(C)c1cc(O)c2C(=O)C=C(c3ccc(OC)cc3)Oc2c1	1348	4' 7-Dimethoxy-5-Hydroxyflavone	apigenin dimethylether; apigenin 7 4'-dimethyl ether; genkwanin 4'-methyl ether	Others	free base	5128-44-9	http://www.selleckchem.com/products/4-7-dimethoxy-5-hydroxyflavone.html	4	1	3	3.062	298.294	-6.58859	-0.0177389
Oc1cc(-c2ccc([C@@H]3[C@@H](N)C3)cc2)ccc1	1773	OG-L002	N/A	Histone demethylases	Free Base	1357302-64-7	http://www.selleckchem.com/products/og-l002.html	2	2	2	3.007	225.291	-6.58825	0
Clc1cc(CN(C(=O)Cc2cscc2)CCc2ccc(S(=O)(=O)NCC#C)cc2)c(OCCC)cc1	3966	YQ128	N/A	NLRP3	Free Base	2454246-18-3	http://www.selleckchem.com/products/yq128.html	4	1	15	5.743	545.124	-6.58695	0
O=C(NC)C=1C(=O)N(Cc2ccccc2)C=C(C(=O)NC2CC2)C=1	3735	GSK620	N/A	Epigenetic Reader Domain	Free Base	2088410-46-0	http://www.selleckchem.com/products/gsk620.html	3	2	7	0.661	325.368	-6.58629	-0.298483
OCc1sc(-c2oc(-c3sc(CO)cc3)cc2)cc1	446	RITA (NSC 652287)	SOS BISMETHANOL	p53	Free Base	213261-59-7	http://www.selleckchem.com/products/rita-nsc-652287.html	2	2	4	2.194	292.379	-6.58286	-0.202919
O(C[C@@H](O)CNC(C)C)c1c2c([nH]c3c2cccc3)ccc1	3093	Carazolol	N/A	Adrenergic Receptor	Free Base	57775-29-8	http://www.selleck.cn/products/carazolol.html	3	3	6	3.5	298.386	-6.58205	-0.5
S(=O)(=O)([N@](C[C@@H](O)[C@@H](NC(=O)O[C@@H]1COCC1)Cc1ccccc1)CC(C)C)c1ccc(N)cc1	901	Amprenavir (Agenerase)	Agenerase	HIV Protease	Free Base	161814-49-9	http://www.selleckchem.com/products/Amprenavir-(Agenerase).html	5	3	13	2.385	505.636	-6.58067	0
Brc1c(NCCc2[nH]cnc2)nc(Nc2cc(NC(=O)N3CCCC3)ccc2)nc1	427	BX-912	N/A	PDK-1	Free Base	702674-56-4	http://www.selleckchem.com/products/bx-912.html	5	5	9	1.399	471.363	-6.57429	-0.5
O([C@@H](CCNC)c1sccc1)c1c2c(ccc1)cccc2	830	Duloxetine HCl (Cymbalta)	N/A	5-HT Receptor	HCl	136434-34-9	http://www.selleckchem.com/products/duloxetine-hcl-cymbalta.html	2	1	6	4.572	297.422	-6.57406	-0.0189889
O=C(N(Cc1c(C)c2c(o1)cccc2)C)/C=C/c1cnc2NC(=O)CCc2c1	4526	AFN-1252	Debio 1452	Anti-infection	free base	620175-39-5	http://www.selleckchem.com/products/afn-1252.html	3	1	5	2.645	375.428	-6.57175	0
Nc1ncnc2n(C3CCCC3)nc(-c3cnc4[nH]ccc4c3)c12	633	PP-121	N/A	DNA-PK mTOR PDGF	Free Base	1092788-83-4	http://www.selleckchem.com/products/PP121.html	5	3	2	1.92053	319.372	-6.56768	0
S(=O)(=O)(N)c1cc(Nc2nc(-c3c(C)nc(NC)s3)c(F)cn2)ccc1	3563	CDKI-73		Others	free base	1421693-22-2	http://www.selleckchem.com/products/cdki-73.html	5	3	5	0.579	394.455	-6.56482	0
O(C)c1c(OC)cc2ncnc(Nc3ccc(O)cc3)c2c1	2655	JANEX-1	WHI-P131	JAK	Free Base	202475-60-3	http://www.selleckchem.com/products/janex-1.html	5	2	4	2.17674	297.314	-6.56361	0
O=C(NO)CCCOc1c(OC)ccc(N(C)c2nc(C)nc3c2cccc3)c1	3187	SKLB-23bb	N/A	HDAC	free base	1815580-06-3	http://www.selleck.cn/products/sklb-23bb.html	6	2	9	2.46874	396.447	-6.56347	-0.5
[S@@H0](=O)(C)c1sc2c(n(C)c3C(=O)N(Cc4cc(N)ccc4)N=Cc23)c1	2675	TEPP-46 (ML265 CID-44246499 NCGC00186528)	N/A	PKM	Free Base	1221186-53-3	http://www.selleckchem.com/products/tepp-46.html	3	1	3	2.508	372.473	-6.55951	-0.400822
Clc1cnc2[nH]cc(Cc3cnc(NCc4cnc(C(F)(F)F)cc4)cc3)c2c1	1993	Pexidartinib (PLX3397)	N/A	CSF-1R	Free Base	1029044-16-3	http://www.selleckchem.com/products/pexidartinib-plx3397.html	4	3	6	4.19776	417.822	-6.55825	0
O(CCNC)c1ccc(/C(=C(/CC)\c2ccccc2)/c2ccc(O)cc2)cc1	1999	Endoxifen HCl	N/A	Estrogen/progestogen Receptor	Hydrochloride	1032008-74-4	http://www.selleckchem.com/products/endoxifen-hcl.html	3	2	8	6.122	373.496	-6.55804	0
S(CCCN)c1c2c(nc3c1cc(OC)cc3)ccc(OC)c2	4929	LDN-192960	N/A	Haspin Kinase	Free base	184582-62-5	http://www.selleckchem.com/products/ldn-192960.html	4	1	6	3.642	328.436	-6.55412	-0.0479505
C(n1c2c(c3c1CC[N@@](C)C3)cccc2)c1ccccc1	4194	Mebhydrolin napadisylate	Diazoline Diazolin Incidal Omeril	Histamine Receptor	salt	6153-33-9	http://selleckchem.com/products/mebhydrolin-napadisylate.html	1	0	2	4.367	276.383	-6.55303	0
O=C(OCC)[C@@H](N[C@@H]1C(=O)N(CC(=O)O)c2c(cccc2)CC1)CCc1ccccc1	154	Benazepril hydrochloride	Lotensin	RAAS	Hydrochloride	86541-74-4	http://www.selleckchem.com/products/Benazepril-hydrochloride.html	5	3	10	3.4	424.497	-6.55299	0
Clc1cc2/C(=C/c3c(C)cc(C)[nH]3)/C(=O)Nc2cc1	3471	SU5614		VEGFR	free base	1055412-47-9	http://www.selleckchem.com/products/su5614.html	1	2	1	3.356	272.735	-6.55286	-0.0745646
O(Cc1ccccc1)c1cc(-c2c3c(N)ncnc3n(C3CC(CN4CCC4)C3)c2)ccc1	4744	NVP-AEW541	AEW541	IGF-1R	Free base	475489-16-8	http://www.selleckchem.com/products/NVP-AEW541.html	4	1	7	4.877	439.563	-6.55213	0
O=C1/C(=C\C)/[C@]2(C)[C@H]([C@H]3[C@@H]([C@]4(C)C(=CC(=O)CC4)CC3)CC2)C1	2495	Guggulsterone E&Z	N/A	FXR	free base	95975-55-6	http://selleckchem.com/products/guggulsterone.html	2	0	0	2.737	312.453	-6.55068	-0.5
FC(F)(F)c1cc(NC(=O)c2cc(Nc3nc(-c4cnccc4)nc4n(C)ncc34)c(C)cc2)ccc1	516	NVP-BHG712	N/A	VEGFR Src Raf Bcr-Abl	Free Base	940310-85-0	http://www.selleckchem.com/products/NVP-BHG712.html	5	2	7	4.15129	503.488	-6.54953	-0.285403
S(CC(=O)Nc1sc2c(n1)ccc(C)c2)C=1N(c2ccccc2)C(=O)C=2SCCC=2N=1	4011	IWP-2	N/A	Wnt/beta-catenin	Free Base	686770-61-6	http://www.selleckchem.com/products/iwp-2.html	4	1	6	4.777	466.61	-6.54355	-0.303001
S=C1N(CCOC(C)C)c2c(C(=O)N1)[nH]cc2	3451	Verdiperstat		Peroxidases	free base	890655-80-8	http://www.selleckchem.com/products/verdiperstat.html	3	2	4	0.73	253.326	-6.54352	0
FC(F)(F)c1cnc(N2CCN(C(=O)CCOC[C@@H](NC3=C(C(F)(F)F)C(=O)[N-][N+H]=C3)C)CC2)nc1	3715	RBN-2397	N/A	PARP	Free Base	2381037-82-5	https://www.selleckchem.com/products/rbn-2397.html	6	2	11	0.77552	523.438	-6.54115	0
O(C)c1cc2/C(=C/c3[nH]cnc3)/C(=O)Nc2cc1	1908	SU9516	N/A	CDK	Free Base	377090-84-1	http://www.selleckchem.com/products/su9516.html	4	3	2	0.928	241.25	-6.54107	-0.346502
O=C(OCC)[C@@H](N[C@@H]1C(=O)N(CC(=O)O)c2c(cccc2)CC1)CCc1ccccc1	3075	Benazepril	N/A	Others	Free Base	86541-75-5	http://www.selleck.cn/products/benazepril.html	5	3	10	3.4	424.497	-6.54039	0
Cc1c2[nH]c3c(c2c(C)c2c1ccnc2)cccc3	3431	Ellipticine hydrochloride	NSC 71795 hydrochloride PZE	P450 (e.g. CYP17)	Hydrochloride	5081-48-1	http://www.selleckchem.com/products/ellipticine-hydrochloride.html	1	1	0	4.284	246.313	-6.53867	0
O=C(/C=C/c1sccc1)c1c(O)c2c(OC(C)(C)C=C2)cc1	3688	SYP-5	N/A	HIF	Free Base	1384268-04-5	https://www.selleckchem.com/products/syp-5.html	3	1	3	4.57	312.389	-6.53405	0
S(=O)(=O)(N[C@H](C(=O)O)Cc1ccc(OCCCCC2CCNCC2)cc1)CCCC	2310	Tirofiban Hydrochloride	MK-383 Hydrochloride	GPIIb/IIIa	hydrochloride hydrate	150915-40-5	http://www.selleckchem.com/products/tirofiban-hydrochlorid.html	6	4	14	3.956	440.605	-6.53365	0
Clc1cc2nccc(NCC[N@](CCNc3c4C(=O)c5c(Sc4c(C)cc3)cccc5)C)c2cc1	4172	ROC-325	N/A	Autophagy	free base	1859141-26-6	http://www.selleckchem.com/products/roc-325.html	3	2	8	5.386	503.07	-6.53313	0
O(C)c1c(OC)cc2nc(C)nc(N[C@H](C)c3scc(-c4c(CNC)cccc4)c3)c2c1	3190	BAY-293	N/A	Rho	free base	2244904-70-7	http://www.selleck.cn/products/bay-293.html	5	2	8	4.63674	448.591	-6.53245	-0.5
[S@@](=O)(=N)(Cc1cc(Nc2nc(-c3c(OC)cc(F)cc3)ncn2)ccc1)C	2692	Atuveciclib (BAY-1143572)	N/A	CDK	Free Base	1414943-88-6	http://www.selleckchem.com/products/atuveciclib-bay-1143572.html	6	2	6	1.005	387.439	-6.53228	-0.5
O=C(N)c1ccc(-c2[nH]c(c(-c3ncccc3)n2)-c2cc3OCOc3cc2)cc1	40	SB 431542	N/A	TGF-beta/Smad	Free Base	301836-41-9	http://www.selleckchem.com/products/SB-431542.html	6	3	4	3.04853	384.395	-6.52988	0
S(=O)(=O)(OC[C@H]1[C@@H](O)C[C@H](n2c3ncnc(N[C@@H]4c5c(cccc5)CC4)c3cc2)C1)N	4796	Pevonedistat (MLN4924)		E1 Activating	Free base	905579-51-3	http://www.selleckchem.com/products/mln-4924.html	6	3	6	1.707	443.528	-6.5283	0
O=C(N[C@@H]1C(=O)NC(=O)CC1)Cc1ccccc1	4326	(Rac)-Antineoplaston A10	N/A	Ras	free base	77658-84-5	http://www.selleckchem.com/products/-rac--antineoplaston-a10.html	3	2	4	0.57	246.266	-6.52538	0
Clc1c(N2C(=O)N(c3ncc(OC)cc3)c3nc(Nc4c(OC)cc(C5CCN(C)CC5)cc4)ncc3C2)c(C)ccc1	3827	YKL-05-099	N/A	SIK	Free Base	1936529-65-5	http://www.selleckchem.com/products/ykl-05-099.html	7	1	7	4.669	600.123	-6.52202	0
S=C(N(C)C)CC=1C(=O)N(Cc2ccc(-c3c(-c4n[nH]nn4)cccc3)cc2)C(CCCC)=NC=1C	1489	Fimasartan	Kanarb	RAAS	free base	247257-48-3	http://selleckchem.com/products/fimasartan.html	7	3	10	4.303	501.659	-6.52202	-0.34614
Fc1ccc(Cn2c(NC3CCN(CCc4ccc(OC)cc4)CC3)nc3c2cccc3)cc1	3478	Astemizole		Histamine Receptor	free base	68844-77-9	http://www.selleckchem.com/products/astemizole.html	3	1	8	5.995	458.581	-6.52085	-0.224618
O=C(/C=C/c1c(n(C)c2ncccc12)-c1ccccc1)N1Cc2c(cc(OC)c(OC)c2)CC1	2146	SIS3 HCl	N/A	TGF-beta/Smad	hydrochloride	521984-48-5	http://www.selleckchem.com/products/sis3.html	4	0	6	5.13174	453.542	-6.51819	0
O=C(O)CCCN1C(=N)C=CC(c2ccc(OC)cc2)=N1	4963	SR95531	Gabazine	GABA Receptor	Free base	104104-50-9	https://www.selleckchem.com/products/sr95531.html	5	3	6	2.809	287.319	-6.51814	-0.5
Fc1c(Oc2c(C(=O)N)ccc(-c3n(C)ncc3)c2)cccc1	4758	RBPJ Inhibitor-1 (RIN1)	N/A	Notch	Free base	2682114-39-0	http://www.selleckchem.com/products/rin1.html	2	1	4	2.543	311.316	-6.51782	0
O=C(O)[C@@H](C)c1cc2c(cc(OC)cc2)cc1	2935	Naproxen	N/A	COX	Free Base	22204-53-1	http://www.selleckchem.com/products/naproxen.html	3	2	3	3.293	230.263	-6.51745	-0.236807
Clc1c(Cl)ccc(/C=C/2\C(=O)Nc3c\2cccc3)c1	3468	SU 5201		Interleukins	free base	114727-43-4	http://www.selleckchem.com/products/nsc-247030.html	1	1	1	4.458	290.149	-6.51724	-0.5
O=C(Nc1cc(-c2nc(N3CCOCC3)c3oc4ncccc4c3n2)ccc1)c1cnc(N)cc1	419	YM201636	N/A	PI3K	Free Base	371942-69-7	http://www.selleckchem.com/products/ym201636.html	6	2	5	1.792	467.489	-6.5172	0
O=C(N[C@@H]1C(=O)N2C(C(=O)O)=C(COC(=O)C)CS[C@H]12)Cc1sccc1	1125	Cephalothin	Cefalotin	Antifection	Free Base	58-71-9	http://www.selleckchem.com/products/cephalothin.html	3	1	8	0.581	395.436	-6.51591	0
O=C(Nc1cnc2nc(N3CCOCC3)oc2c1)c1nc(-c2cnc(N)cc2)ccc1	2361	CA-4948	N/A	IRAK4	free base	1801343-74-7	http://www.selleckchem.com/products/ca-4948.html	6	2	5	0.318	417.429	-6.5156	0
Clc1c(Cl)ccc(NC(=S)NNC(=O)CC#N)c1	4352	iKIX1	N/A	Others	free base	656222-54-7	http://www.selleckchem.com/products/ikix1.html	3	3	7	1.654	303.173	-6.5119	-0.460358
O=C(O)[C@@H](NC(=O)c1ccc(N(Cc2nc3c(N)nc(N)nc3nc2)C)cc1)CCC(=O)O	4195	Methotrexate disodium	N/A	DHFR Dehydrogenase	disodium salt	7413-34-5	http://selleckchem.com/products/methotrexate-disodium.html	5	3	10	-0.19841	452.431	-6.51021	-0.201136
O=C(CCc1cc2c(cc(OC)cc2)cc1)C	938	Nabumetone	Arthaxan Relafen	COX	Free Base	42924-53-8	http://www.selleckchem.com/products/nabumetone.html	2	0	4	3.187	228.291	-6.50925	0
Clc1c(Cl)cccc1-c1nc(N)nc(NC)c1	1586	TH287	N/A	MTH1	Free Base	1609960-30-6	http://www.selleckchem.com/products/th287.html	2	2	2	2.415	269.135	-6.50278	0
O=C1/C(=C/c2c(N3C[C@H](N)CCC3)c(-c3ccccc3)ccc2)/SC(=O)N1	1798	AZD1208	N/A	Pim	Free Base	1204144-28-4	http://www.selleckchem.com/products/azd-1208.html	3	2	3	4.121	379.484	-6.50258	0
FC(F)(F)c1cnc(Oc2cc(CC3CCN(C(=O)Nc4cnccc4)CC3)ccc2)cc1	677	PF-3845	N/A	FAAH	Free Base	1196109-52-0	http://www.selleckchem.com/products/pf-3845.html	3	1	8	4.25376	456.468	-6.50166	-0.479794
O=C1NCCCc2c3c(oc12)ccc(O)c3	1886	CID755673	N/A	Others	Free Base	521937-07-5	http://www.selleckchem.com/products/cid755673.html	2	2	0	1.429	217.224	-6.50042	0
FC(F)(F)C=1c2c(OC(=O)C=1)cc(N)cc2	2902	Coumarin 151			free base	53518-15-3		1	1	1	2.22076	229.157	-6.49982	0
Clc1c(NC=2S/C(=C\c3cc4nccnc4cc3)/C(=O)N=2)c(Cl)ccc1	4975	GSK626616		DYRK	Free base	1025821-33-3	https://www.selleckchem.com/products/gsk626616.html	4	1	3	5.48053	401.277	-6.4997	0
FC(F)(F)c1cc(Nc2c(C(=O)O)cccn2)ccc1	900	Niflumic acid	N/A	GABA Receptor	Free Base	4394-00-7	http://www.selleckchem.com/products/niflumic-acid.html	3	3	4	3.10776	282.221	-6.49929	-0.5
Fc1c(Oc2ncnc3c2cc(OC)c(OCCCN2CCCC2)c3)ccc2[nH]c(C)cc12	2511	Cediranib Maleate	AZD-2171 maleate	VEGFR	maleate	857036-77-2	http://selleckchem.com/products/cediranib-maleate.html	5	1	8	4.37774	450.514	-6.49573	-0.126692
S=C1N(CC(=O)O)C(=O)/C(=C/C(=C/c2ccccc2)/C)/S1	4133	Epalrestat	N/A	Others	Free Base	82159-09-9	http://www.selleckchem.com/products/epalrestat.html	4	2	4	2.759	319.405	-6.4951	0
O(C)c1c(-c2c(C)onc2C)cc2c(N(Cc3ncccc3)C(=O)C(C)=C2)c1	4522	ODM-207		Epigenetic Reader Do	free base	1801503-93-4	http://www.selleckchem.com/products/odm-207.html	4	0	4	3.04	375.428	-6.49509	0
S(=O)(=O)(C[C@@](O)(C(=O)Nc1cc(C(F)(F)F)c(C#N)cc1)C)c1ccc(F)cc1	112	Bicalutamide (Casodex)	N/A	Androgen Receptor P450	Free Base	90357-06-5	http://www.selleckchem.com/products/Bicalutamide(Casodex).html	5	2	8	2.50176	430.378	-6.49288	0
Clc1c(Nc2c(C(=O)NC)cccc2)nc(Nc2c(OC)cc(N3CCOCC3)cc2)nc1	478	NVP-TAE226	N/A	FAK	Free Base	761437-28-9	http://www.selleckchem.com/products/nvp-tae226.html	5	3	8	2.424	468.945	-6.49176	-0.5
S(CC(=O)Nc1ccc(OC(F)F)cc1)C1=NC(CCC)=CC(=O)N1	3423	MMP-9-IN-1	OUN87710	MMP	Free Base	502887-71-0	http://www.selleckchem.com/products/mmp-9-in-1.html	4	2	9	3.16992	369.392	-6.48815	-0.223682
O=[N+]([O-])c1c(Nc2cc3c(n[nH]c3)cc2)nc(NC)cc1	2235	KRIBB11	N/A	HSP (e.g. HSP90)	Free Base	342639-96-7	http://www.selleckchem.com/products/kribb11.html	3	4	4	2.512	284.279	-6.48638	0
FC(F)(F)c1cc2N(CCCN3CCN(CCO)CC3)c3c(Sc2cc1)cccc3	1124	Fluphenazine (dihydrochloride)	Prolixin	Dopamine Receptor	dihydrochloride	146-56-5	http://www.selleckchem.com/products/fluphenazine-dihydrochloride.html	3	1	7	3.79776	437.53	-6.48457	0
Clc1c(OCc2cc(F)ccc2)ccc(Nc2ncnc3c2cc(NC(=O)C=C)cc3)c1	437	AST-1306	N/A	EGFR	Mesylate	1050500-29-2	http://www.selleckchem.com/products/ast-1306.html	4	2	8	5.174	448.885	-6.48362	0
O=C(N[C@@H]1C(=O)N2[C@@H](C(=O)OCOC(=O)[C@H]3C(C)(C)S(=O)(=O)[C@H]4N3C(=O)C4)C(C)(C)S[C@H]12)[C@H](N)c1ccccc1	2572	Sultamicillin			free base	76497-13-7		8	2	10	0.285	594.666	-6.48043	-0.5
O=C(Nc1nnc(-c2ccccc2)cc1)Cn1c2C(=O)N(C)C(=O)N(C)c2nc1	3219	ETC-159	ETC-1922159	Wnt/beta-catenin	Free Base	1638250-96-0	http://www.selleck.cn/products/etc-159.html	6	1	5	1.509	391.391	-6.48026	0
Fc1cc(Nc2n[nH]c3-c4c(cc(OC)c(OC)c4)Cc23)ccc1	4569	JNJ-10198409		PDGFR	free base	627518-40-5	http://www.selleckchem.com/products/jnj-10198409.html	4	3	4	4.20974	325.343	-6.4769	0
Nc1ncnc2n(C(C)(C)C)nc(-c3ccc(C)cc3)c12	1400	PP1	N/A	Src	Free Base	172889-26-8	http://www.selleckchem.com/products/pp1.html	3	1	2	2.50653	281.363	-6.47553	0
Clc1cc2c(oc3C(=O)NC([C@H]4NCCC4)=Nc23)cc1	4012	XL413 (BMS-863233)	N/A	CDK	Free Base	1169562-71-3	http://www.selleckchem.com/products/xl413-bms-863233.html	3	2	1	1.829	289.722	-6.47527	-0.272686
O=[N+]([O-])c1ccc(Nc2nc(Nc3n[nH]c(C)c3)cc(N3CCN(C)CC3)n2)cc1	4392	AKI603		Others	free base	1432515-73-5	http://www.selleckchem.com/products/aki603.html	5	4	6	2.18	409.454	-6.4734	0
O=[N+]([O-])c1ccc(-c2oc(/C=N/N3C(O)=NC(=O)C3)cc2)cc1	1166	Dantrolene sodium hemiheptahydrate	Dantrolene sodium salt Dantrium Sodium dantrolene	Calcium Channel	Sodium salt hemiheptahydrate	24868-20-0	http://www.selleckchem.com/products/dantrolene-sodium.html	3	0	4	3.214	313.249	-6.47302	0
O=C1/C(=C/c2c(C(C)(C)C)[nH]cn2)/NC(=O)/C(=C\c2ccccc2)/N1	100	NPI-2358 (Plinabulin)	N/A	VDA	Free Base	714272-27-2	http://www.selleckchem.com/products/NPI-2358.html	4	4	3	2.445	336.395	-6.38452	-0.5
Clc1n(Cc2ccc(F)cc2)c2c(n1)cccc2	2484	2-Chloro-1-(4-fluorobenzyl)benzimidazole	N/A	Others	free base	84946-20-3	http://selleckchem.com/products/2-chloro-1-4-fluorobenzyl-benzimidazole.html	1	0	2	4.578	260.699	-6.38073	0
[C@H]1(c2cc3OCOc3cc2)OC[C@@H]2[C@@H](c3cc4OCOc4cc3)OC[C@H]12	480	Sesamin (Fagarol)	Fagarol Sezamin	Others	Free Base	607-80-7	http://www.selleckchem.com/products/Sesamin(Fagarol).html	6	0	2	3.224	354.358	-6.38046	0
Clc1c(Nc2cc3c(N(C)C(=O)C(OCC(=O)NC)=C3)cc2)nc(N2C[C@H](C)C[C@H](C)C2)nc1	4943	BI-3802	N/A	Bcl-6	Free base	2166387-65-9	http://www.selleckchem.com/products/bi-3802.html	5	2	7	2.901	484.988	-6.3803	0
Clc1ccc(C(=O)Oc2c([N+](=O)[O-])ccc(S(=O)(=O)c3ccccc3)c2)cc1	1740	BTB06584	N/A	ATPase	Free Base	219793-45-0	http://www.selleckchem.com/products/btb06584.html	3	0	6	4.915	417.825	-6.3797	0
C(C)C1(c2[nH]cnc2)Cc2c(cccc2)C1	1152	Atipamezole hydrochloride	Antisedan MPV-1248 hydrochloride MPV1248 hydrochloride MPV 1248 hydrochloride	Adrenergic Receptor	hydrochloride	104075-48-1	http://www.selleckchem.com/products/atipamezole-hydrochloride.html	2	2	2	2.299	212.296	-6.37879	0
ClC1=C(NCc2nnn(Cc3ccc(C)cc3)c2)C(=O)c2ncccc2C1=O	4584	M2N12		CDK	free base	2376577-06-7	http://www.selleckchem.com/products/m2n12.html	5	1	5	1.931	393.834	-6.37797	0
O=C(Nc1ccc(O)cc1)c1c(O)cccc1	1262	Osalmid	N/A	ribonucleotide reductase	free base	526-18-1	http://www.selleckchem.com/products/osalmid.html	3	3	3	2.241	229.235	-6.37783	-0.0471039
O=C(NC)c1ccc(-c2n3c(nc2)C=NC(c2ccccc2)=C3)cc1	2693	AZ32	N/A	ATM/ATR	Free Base	No CAS	http://www.selleckchem.com/products/az32.html	3	1	4	3.04	328.375	-6.37282	0
O=C(Nc1c(-c2nc3SC=C(CN4CCNCC4)n3c2)cccc1)c1nc2c(nc1)cccc2	75	SRT1720 HCl	N/A	Sirtuin	Hydrochloride	1001645-58-4	http://www.selleckchem.com/products/SRT1720.html	6	2	6	2.10353	469.573	-6.37209	0
O=C(N/N=C/c1cc2nccnc2cc1)[C@H](N)Cc1c2c([nH]c1)cccc2	3792	Rhosin hydrochloride	G04 hydrochloride Rhosin HCl	Rho	Hydrochloride	1281870-42-5	http://www.selleckchem.com/products/rhosin-hydrochloride.html	5	3	6	2.76653	358.405	-6.37144	-0.408453
Clc1c(Cl)ccc(N2C(=O)C(Cl)=C(N3CCOCC3)C2=O)c1	1662	RI-1	RAD51 inhibitor 1	Others	Free Base	415713-60-9	http://www.selleckchem.com/products/ri-1.html	3	0	2	2.861	361.612	-6.3685	0
O=C(O)c1ccc(-c2nc(OC)cc(C(=O)N3CCC4(CC(=O)c5n(C(C)C)ncc5C4)CC3)c2)cc1	4771	PF-05221304	NSC 170984 R 6238 STAT5 Inhibitor III	Acetyl-CoA carboxyla	Free base	1370448-25-1	http://www.selleckchem.com/products/pf-05221304.html	6	2	6	2.985	502.571	-6.36775	0
S(=O)(=O)(N(C[C@H](O)[C@H](NC(=O)O[C@H]1[C@H]2[C@@H](OC1)OCC2)Cc1ccccc1)CC(C)C)c1ccc(N)cc1	902	Darunavir Ethanolate (Prezista)	Prezista TMC114	HIV Protease	Ethanolate	635728-49-3	http://www.selleckchem.com/products/Darunavir-Ethanolate(Prezista).html	6	3	13	2.436	547.673	-6.36705	-0.54684
[P@@](=O)(OC[C@@H]1[C@@H](O)[C@](F)(C)[C@H](n2c3nc(N)nc(NC)c3nc2)O1)(Oc1ccccc1)N[C@H](C(=O)OC(C)C)C	4886	Bemnifosbuvir Hemisulfate (AT-527)	RG-6422 RO 7496998	SARS-CoV	Hemisulfate	2241337-84-6	http://www.selleckchem.com/products/bemnifosbuvir-hemisulfate-at-527.html	9	4	12	1.35306	581.542	-6.36513	-0.0145803
O=C(OCC)COc1c(OC)cc(/C=C/2\C(=O)N=C(N)S\2)cc1	4377	CCI-007	N/A	Others	free base	939228-52-1	http://www.selleckchem.com/products/cci-007.html	5	1	7	2.39248	336.368	-6.36108	-0.5
Clc1c(NC(=O)c2c(Nc3c(NC(=O)C=C)cccc3)nc(Nc3ccc(N4CCN(C)CC4)cc3)nc2)c(C)ccc1	3718	DGY-06-116	N/A	Src	Free Base	unknown	https://www.selleckchem.com/products/dgy-06-116.html	5	4	11	4.167	597.123	-6.35569	-0.5
O=C(Nc1scc(-c2c(C)cc(N3CCCCC3)cc2C)n1)c1ccncc1	3957	INH154	N/A	Others	Free Base	1587705-63-2	http://www.selleckchem.com/products/inh154.html	3	1	5	4.083	392.527	-6.35408	-0.5
O=C(Nc1scc(-c2c(C)cc(Oc3ccc(OC)cc3)cc2C)n1)c1ccncc1	1915	TAI-1	N/A	Microtubule Associated	Free Base	1334921-03-7	http://www.selleckchem.com/products/tai-1.html	4	1	7	4.76	431.516	-6.35293	-0.289985
O=C(O)C=1C(=O)c2c(N(CC)C=1)nc(C)cc2	563	Nalidixic acid (NegGram)	NegGram Nevigramon Nalidixin Uronidix	Topoisomerase	Free Base	389-08-2	http://www.selleckchem.com/products/Nalidixic-acid(NegGram).html	4	2	2	0.76	232.239	-6.35262	-0.169178
FC(F)(F)c1cc(NC(=O)c2ccncc2)c(N2CCCCC2)cc1	1668	SRPIN340	N/A	Others	Free Base	218156-96-8	http://www.selleckchem.com/products/srpin340.html	2	1	5	3.48576	349.356	-6.35232	0
Clc1c(-c2nc(N)nc(N)n2)cc(Cl)cc1	4089	Irsogladine	N/A	AChR PDE	Free Base	57381-26-7	http://www.selleckchem.com/products/Irsogladine-maleate.html	3	2	1	1.077	256.096	-6.3522	0
O(C)c1c(OC)cc2c(c3c([n+](C)c2)c2c(cc4OCOc4c2)cc3)c1	2785	Nitidine Chloride			free base	13063-04-2		4	0	2	4.90974	348.378	-6.35047	0
O=C(O)[C@@H]1c2n(c(C(=O)c3ccccc3)cc2)CC1	1091	Ketorolac	N/A	COX	Free Base	74103-07-4	http://www.selleckchem.com/products/Ketorolac-Tromethamine(Toradol).html	3	2	3	2.38	255.273	-6.34516	-0.015999
O=C(O)[C@H](C)c1ccc(C[C@@H]2C(=O)CCC2)cc1	1170	Loxoprofen	Koloxo Loxoprofene Loxoprofeno	COX	Free Base	68767-14-6	http://www.selleckchem.com/products/loxoprofen.html	3	2	4	2.421	246.306	-6.34132	0
O=C1/C(=C\c2[nH]cnc2)/c2c3scnc3ccc2N1	3768	PKR-IN-C16	imoxin C16 Imidazolo-oxindole PKR inhibitor C16	PKR	Free Base	608512-97-6	http://www.selleckchem.com/products/pkr-in-c16.html	4	3	1	1.031	268.3	-6.33649	0
O=C(NCCOC)Nc1cc2nc(c(-c3sccc3)nc2cc1)-c1sccc1	2348	ACSS2 inhibitor	N/A	ACSS2	free base	508186-14-9	http://www.selleckchem.com/products/acss2-inhibitor.html	4	2	8	3.07353	410.522	-6.33363	0
O=C(O)[C@@H]1c2n(c(C(=O)c3ccccc3)cc2)CC1	2948	Ketorolac tromethamine salt	N/A	COX	tromethamine salt	74103-07-4	http://www.selleckchem.com/products/ketorolac-tromethamine-salt.html	3	2	3	2.38	255.273	-6.3321	-0.0185021
Fc1cc(Cn2ncc3c2ccc(NC2=NC=Nn4c2c(C)c(NC(=O)OC[C@H]2NCCOC2)c4)c3)ccc1	1099	AC480 (BMS-599626)	N/A	HER2	Free Base	714971-09-2	http://www.selleckchem.com/products/BMS-599626.html	6	3	9	2.907	530.564	-6.33196	-0.269666
Oc1c(O)ccc(-c2nc3c(nc2)cc(C)c(C)c3)c1	4333	Tyrphostin AG1433	SU1433 AG1433	Others	free base	168835-90-3	http://www.selleckchem.com/products/tyrphostin-ag1433.html	4	2	1	3.29053	266.3	-6.32989	0
S(=O)(=O)(NC(=O)[C@H](C)c1ccc(CC(C)C)cc1)C	2351	Reparixin (Repertaxin)	N/A	CXCR1 CXCR2 CXCL8	free base	266359-83-5	http://www.selleckchem.com/products/reparixin-repertaxin.html	3	1	6	2.794	283.392	-6.32815	-0.00437032
O=C(N[C@@H]1C(=O)N(C)c2c(OC1)cccc2)c1[nH]c(Cc2ccccc2)nn1	2314	GSK2982772	N/A	human RIP1	free base	1622848-92-3	http://www.selleckchem.com/products/gsk2982772.html	6	3	5	1.507	377.404	-6.32728	0
Clc1c(C(=O)Nc2c(C(=O)NC3CCNCC3)n[nH]c2)c(Cl)ccc1	269	AT7519	N/A	CDK	Free Base	844442-38-2	http://www.selleckchem.com/products/AT7519.html	5	5	6	2.154	382.251	-6.32566	-0.5
Clc1c(C(=O)Nc2c(C(=O)NC3CCNCC3)n[nH]c2)c(Cl)ccc1	1987	AT7519 HCl	N/A	CDK	Hydrochloride	902135-91-5	http://www.selleckchem.com/products/at7519-hcl.html	5	5	6	2.154	382.251	-6.32566	-0.5
O=C(N/N=C(/CC)\c1c(O)c(C)c(O)cc1)NCc1cc(O)ccc1	4531	GA-017		YAP	free base	2351906-74-4	http://www.selleckchem.com/products/ga-017.html	5	5	7	3.269	343.383	-6.32512	-0.0515433
Clc1ccc(NC(=O)[C@H]2CN(C(=O)c3cc(-c4occc4)ccc3)CC(F)(F)C2)cc1	3316	CCG-222740	N/A	Rho	Free Base	1922098-69-8	http://www.selleck.cn/products/ccg-222740.html	2	1	6	4.53992	444.865	-6.32349	0
Clc1ccc(-c2c(N)nc(N)nc2CC)cc1	387	Pyrimethamine	Daraprim	NULL	Free Base	58-14-0	http://www.selleckchem.com/products/Pyrimethamine.html	2	2	2	2.24	248.717	-6.31866	0
FC(F)(F)c1cc(NC(=O)c2cc(Nc3nc(-c4cnccc4)ccn3)c(C)cc2)cc(-n2cc(C)nc2)c1	21	Nilotinib (AMN-107)	Tasigna	Bcr-Abl	Free Base	641571-10-0	http://www.selleckchem.com/products/Nilotinib.html	5	2	8	4.33676	529.526	-6.31812	0
Clc1c(C=2C(=O)C=CC(=O)C=2)cc(Cl)cc1	3537	TPI-1		phosphatase	free base	79756-69-7	http://www.selleckchem.com/products/tpi-1.html	2	0	1	3.261	253.084	-6.31473	0
O=C(Nc1sc(NC2CCN(c3sc(NC(=O)Cc4ccccc4)nn3)CC2)nn1)Cc1ccccc1	3042	UPGL00004	N/A	Glutaminase	free base	1890169-95-5	http://www.selleck.cn/products/upgl00004.html	6	3	11	4.709	534.669	-6.31449	0
Clc1c(NC(=O)CN2CCN(C(=O)c3occc3)CC2)cc(C(F)(F)F)cc1	3211	ML348	N/A	Others	Free Base	899713-86-1	http://www.selleck.cn/products/ml348.html	3	1	7	1.98476	415.799	-6.31397	0
O=C(C=C)N1[C@@H](C)CC[C@@H](Nc2ncnc3[nH]ccc23)C1	2384	PF-06651600	N/A	JAK3	free base	1792180-81-4	http://www.selleckchem.com/products/pf-06651600.html	4	3	4	1.262	285.351	-6.31299	0
ClC=1C(=O)N(c2cc(C)ccc2)N=CC=1Cl	4604	LCS-1			free base	41931-13-9	http://www.selleckchem.com/products/lcs-1.html	2	0	1	3.937	255.104	-6.31193	0
FC=1C(N)=NC(=O)N([C@H]2O[C@@H](CO)SC2)C=1	1035	Emtricitabine	Atripla	Reverse Transcriptase	Free Base	143491-57-0	http://www.selleckchem.com/products/Emtricitabine.html	4	2	2	-0.52	247.25	-6.30778	0
C(Cc1nccc(-c2scc(-c3ccc(C)cc3)n2)c1)C	3732	Fatostatin	125B11	Fatty Acid Synthase. Apoptosis	Free Base	125256-00-0	https://www.selleckchem.com/products/fatostatin.html	2	0	4	4.713	294.422	-6.30308	0
C(Cc1nccc(-c2scc(-c3ccc(C)cc3)n2)c1)C	2134	Fatostatin	Fatostatin A	Others	hydrobromide	298197-04-3	http://www.selleckchem.com/products/fatostatin.html	2	0	4	4.713	294.422	-6.30308	0
[S@@H0](=O)(C)c1ccc(/C=C\2/C(C)=C(CC(=O)O)c3c/2ccc(F)c3)cc1	388	Sulindac (Clinoril)	Clinoril Aflodac Sulreuma	NULL	Free Base	38194-50-2	http://www.selleckchem.com/products/Sulindac(Clinoril).html	3	2	4	3.37	356.417	-6.30213	0
O(C)c1c(OC)cc2NC(=O)/C(=C\c3ccc(O)cc3)/c2c1	4596	RPI-1		JNK	free base	269730-03-2	http://www.selleckchem.com/products/rpi-1.html	4	2	3	2.66674	297.31	-6.29597	0
O=C(NC[C@@H]1[N@@](CC=C)CCC1)c1c(OC)cc2n[nH]nc2c1	1042	Alizapride hydrochloride	N/A	Dopamine Receptor	hydrochloride	59338-87-3	http://www.selleckchem.com/products/alizapride-hcl.html	6	3	7	2.011	315.377	-6.29509	-0.533688
O=C1C(c2ccccc2)C(=O)c2c1cccc2	175	Phenindione (Rectadione)	Dindevan Rectadione	Vitamin	Free Base	30655	http://www.selleckchem.com/products/Phenindione(Rectadione).html	2	0	1	2.739	222.243	-6.2913	0
O=C(O)c1c2c(n(CCOc3c(C)ccc(C)c3)c1)cccc2	4567	ML-098			free base	878978-76-8	http://www.selleckchem.com/products/ml-098.html	3	2	5	4.542	309.365	-6.28821	-0.366042
Fc1c(-c2c(F)cccc2O)nc2N(c3c(C(C)C)nccc3C)C(=O)N=C(N3[C@@H](C)CN(C(=O)C=C)CC3)c2c1	4814	Sotorasib (AMG510)	N/A	Ras	Free base	2296729-00-3	http://www.selleckchem.com/products/amg510.html	6	1	6	4.652	560.605	-6.2839	0
Fc1c(-c2c(F)cccc2O)nc2N(c3c(C(C)C)nccc3C)C(=O)N=C(N3[C@@H](C)CN(C(=O)C=C)CC3)c2c1	4832	Sotorasib (AMG510) racemate	N/A	Ras	Free base	2252403-56-6	http://www.selleckchem.com/products/amg-510-racemate.html	6	1	6	4.652	560.605	-6.2839	0
O=C(C)c1cc2Nc3c(Sc2cc1)cccc3	2420	2-Acetylphenothiazine (ML171)	2-APT	NADPH-oxidase	free base	6631-94-3	http://selleckchem.com/products/2-acetylphenothiazine-ml171.html	1	1	1	3.233	241.314	-6.28254	0
O(c1ccc(N)cc1)c1ccc(-c2ccc(Oc3ccc(N)cc3)cc2)cc1	2868	4 4prime-Bis(4-aminophenoxy)biphenyl		Others	free base	13080-85-8	http://selleckchem.com/products/.html	0	2	5	5.742	368.436	-6.28025	0
S(c1sc(NC(=O)Nc2ccc(C)cc2)nn1)c1ncnc2c1ccc(OCCCN1CCOCC1)c2	2250	SKLB4771 /FLT3-IN-1	N/A	FLT3	Free Base	1370256-78-2	http://www.selleck.cn/products/sklb4771-flt3-in1.html	8	2	11	3.823	537.669	-6.27769	0
Clc1c(Cl)cccc1-c1c(N)nc(N)nn1	457	Lamotrigine	N/A	Sodium Channel	Free Base	84057-84-1	http://www.selleckchem.com/products/lamotrigine.html	3	2	1	2.49053	256.096	-6.27289	0
Fc1c(F)ccc2[nH]c(CNc3nc(N4CCOCC4)nc4n(-c5cc(F)ccc5)cnc34)nc12	3160	SR-3029	N/A	Casein Kinase	free base	1454585-06-8	http://www.selleck.cn/products/sr-3029.html	6	3	5	3.15306	480.454	-6.26794	0
[P@@](=O)(Oc1ccccc1)(N[C@H](C(=O)OC(C)C)C)CO[C@@H](Cn1c2ncnc(N)c2nc1)C	1996	Tenofovir Alafenamide (GS-7340)	N/A	Reverse Transcriptase	Free Base	379270-37-8	http://www.selleckchem.com/products/tenofovir-alafenamide-gs-7340.html	7	2	12	1.4838	476.474	-6.26386	-0.404635
O=C(O[C@@H]1[C@@H]2[C@@H](CC[C@H]3OC(=O)C[C@H](O)C3)[C@@H](C)C=CC2=C[C@H](C)C1)[C@H](CC)C	873	Lovastatin (Mevacor)	N/A	HMG-CoA Reductase	Free Base	75330-75-5	http://www.selleckchem.com/products/lovastatin-mevacor.html	3	1	7	4.064	404.547	-6.26205	0
O(C)c1c(OC)cc(/C=C\c2cc(O)c(OC)cc2)cc1OC	1963	Combretastatin A4	N/A	Microtubule Associated	Free Base	117048-59-6	http://www.selleckchem.com/products/combretastatin-a4.html	5	1	6	3.63448	316.353	-6.26056	0
S(=O)(=O)([N@](Cc1oc(C(F)(F)F)cc1)Cc1ccc(-c2cc(S(=O)(=O)C)ccc2)cc1)c1c(C)cc(C)cc1C	4530	GSK2033		Liver X Receptor	free base	1221277-90-2	http://www.selleckchem.com/products/gsk2033.html	4	0	9	5.91576	591.671	-6.26025	0
O=C1N([C@@H]2O[C@H](CO)C=C2)C=C(C)C(=O)N1	1222	Stavudine	BMY-27857 Sanilvudine NSC 163661	Reverse Transcriptase	free base	3056-17-5	http://selleckchem.com/products/Stavudine.html	4	2	2	-1.014	224.216	-6.25902	-0.663651
[P@@](=O)(Oc1ccccc1)(N[C@H](C(=O)OC(C)C)C)CO[C@@H](Cn1c2ncnc(N)c2nc1)C	3755	Tenofovir alafenamide fumarate	TAF fumarate GS-7340 fumarate	Reverse Transcriptase	Fumarate	379270-38-9	http://www.selleckchem.com/products/tenofovir-alafenamide-fumarate.html	7	2	12	1.4838	476.474	-6.2586	-0.406148
O=C(OC1C[C@@H]2N(C)[C@H](C1)CC2)[C@@H](CO)c1ccccc1	2579	Atropine sulfate	Sulfatropinol	Muscarinic AChR	sulfate	55-48-1	http://selleckchem.com/products/.html	3	1	5	2.402	289.375	-6.25446	-0.467864
O=C(OCC)[C@@H](N[C@@H]1C(=O)N(CC(=O)O)C[C@@H](c2sccc2)SC1)CCc1ccccc1	3334	Temocapril	CS-622	RAAS	Free Base	111902-57-9	http://www.selleck.cn/products/temocapril.html	5	3	11	3.039	476.618	-6.25429	-0.282069
Clc1c2c(c(S(=O)(=O)NCCN)ccc2)ccc1	4574	A-3 hydrochloride			hydrochloride	78957-85-4	http://www.selleckchem.com/products/a-3-hydrochloride.html	3	2	4	1.895	284.767	-6.25401	0
O(Cc1nc2c(cc1)cccc2)c1ccc(-c2c(-c3ccncc3)cn(C)n2)cc1	656	PF-2545920	N/A	PDE	Free Base	1292799-56-4	http://www.selleckchem.com/products/pf-2545920.html	4	0	5	4.436	392.462	-6.25373	0
F[C@@H]1[C@@H](CO)O[C@@H](N2C(=O)NC(=O)C(C)=C2)C1	3440	3'-Fluoro-3'-deoxythymidine (Alovudine)	CL 184824 FddThd FLT MIV-310	Reverse Transcriptas	Free Base	25526-93-6	http://www.selleckchem.com/products/3-fluoro-3-deoxythymidine.html	4	2	2	-0.98	244.222	-6.25333	-0.75384
Clc1nc(C)cc(-c2c(-c3ccc(F)cc3)nc(N)nn2)c1	4808	Imaradenant (AZD4635)	HTL1071	Adenosine Receptor	Free base	1321514-06-0	http://www.selleckchem.com/products/adz-4635.html	4	1	2	3.74953	315.739	-6.25034	0
Clc1cn(C2(c3[nH]c4nc(N5C[C@H](C(=O)N6CCCC6)CCC5)ccc4n3)CC2)nc1	3936	PF-06424439	N/A		Free Base	1469284-79-4	http://www.selleckchem.com/products/pf-06424439.html	5	3	5	2.61559	439.951	-6.24358	0
O=C(Nc1c(N2CCOCC2)cc(OC)c(Nc2nc(-n3nc(c(CN(C)C)c3)-c3ccccc3)ccn2)c1)C=C	4211	Lazertinib (YH25448 GNS-1480)			free base	1903008-80-9		7	2	11	2.81153	554.655	-6.2425	0
C(C)C1(c2[nH]cnc2)Cc2c(cccc2)C1	1151	Atipamezole	MPV-1248 MPV1248 MPV 1248 Antisedan	Adrenergic Receptor	Free Base	104054-27-5	http://www.selleckchem.com/products/atipamezole.html	2	2	2	2.299	212.296	-6.24195	0
Cc1nc(-c2c(-c3nc4c(nccc4)cc3)c[nH]n2)ccc1	1652	RepSox	E-616452 SJN 2511	TGF-beta/Smad	Free Base	446859-33-2	http://www.selleckchem.com/products/repsox.html	5	2	2	2.90206	287.326	-6.24095	0
O=C(CCc1c(OC)cc(OC)cc1OC)c1ccc(O)cc1	3511	Loureirin B		PAI-1	free base	119425-90-0	http://www.selleckchem.com/products/loureirin-b.html	5	1	7	3.227	316.353	-6.24092	-0.498665
S(=O)(=O)(n1ncc2ncc(-c3cn(C)nc3)cc12)c1n2c(nc1)C=CC(c1cn(C)nc1)=C2	3184	Glumetinib	N/A	c-Met	free base	1642581-63-2	http://www.selleck.cn/products/glumetinib.html	7	0	4	0.99859	459.494	-6.24057	0
O=C(/C=C/c1ccccc1)c1c(OC)cc(OC)cc1O	2620	Flavokawain B			free base	1775-97-9		4	1	5	3.739	284.311	-6.23954	0
O=[N+]([O-])c1c2nonc2c(Nc2c(-c3ccccc3)cccc2)cc1	2275	10074-G5	N/A	c-Myc	Free Base	413611-93-5	http://www.selleckchem.com/products/10074-g5.html	2	1	4	4.645	332.319	-6.23902	0
O=C(C=C)N1C[C@@H](N2C(=O)N(c3ccc(Oc4ccccc4)cc3)c3c(N)ncnc23)CCC1	1593	ONO-4059	ONO-WG-307	BTK	Free Base	1351635-67-0	http://www.selleckchem.com/products/ono-4059.html	4	1	6	2.582	456.506	-6.23286	0
FC(F)(F)Oc1c(Nc2nc3-c4n(CCO)nc(C(=O)N)c4CCc3cn2)cc(N2CCN(C)CC2)cc1	1845	NMS-P937 (NMS1286937)	N/A	PLK	Free Base	1034616-18-6	http://www.selleckchem.com/products/nms-p937-nms1286937.html	7	3	8	0.57829	532.527	-6.23037	-0.0633055
FC(F)(F)Oc1ccc(C(=O)NCCC(=O)N[C@H]2c3c(cccc3)CCC2)cc1	2175	ML390	N/A	Dehydrogenase	Free Base		http://www.selleckchem.com/products/ml390.html	3	2	9	4.51776	406.404	-6.22778	-0.495582
S(c1c2c(sc(C(=O)N)c2)cnc1)c1ccc(C)cc1	813	A 205804	N/A	Integrin	Free Base	251992-66-2	http://www.selleckchem.com/products/a-205804.html	2	1	3	3.158	300.406	-6.22736	0
FC(F)(F)c1cc(C(F)(F)F)cc(-c2nn(/C=C(/C(=O)N)\c3cncnc3)cn2)c1	2293	KPT-8602	Eltanexor	XPO1	free base	1642300-52-4	http://www.selleckchem.com/products/kpt-8602.html	5	1	6	1.06952	428.296	-6.22499	0
S(=O)(=O)(C(C)(C)C)c1c(OCCO)cc2ncnc(Nc3cc4ncsc4cc3)c2c1	4919	GSK2983559 active metabolite		RIP kinase	Free base	1423186-80-4	http://www.selleckchem.com/products/gsk2983559-active-metabolite.html	6	2	7	3.142	458.563	-6.22432	0
FC(F)(F)c1cc(C(=O)Nc2cc(NC(=O)c3cc(-c4cn(C)nc4)cnc3)c(C)cc2)ccc1	4393	CSF1R-IN-1	N/A	Others	free base	2095849-04-8	http://www.selleckchem.com/products/csf1r-in-1.html	4	2	8	3.85476	479.462	-6.22425	0
Brc1c(NCc2ccc(S(=O)(=O)N)cc2)nc(Nc2c(C)nn(CC(F)(F)F)c2)nc1	3196	GSK8612	N/A	Serine/threonin kina	free base	2361659-62-1	http://www.selleck.cn/products/gsk8612.html	5	3	8	1.33776	520.334	-6.22117	0
O=C1c2c(O[C@@H](c3ccccc3)C1)cccc2	1287	Flavanone	2 3-Dihydroflavone 4-Flavanone 2-Phenyl-4-chromanone 2-Phenylchroman-4-one	Others	free base	487-26-3	http://www.selleckchem.com/products/flavanone.html	2	0	1	3.232	224.259	-6.2204	-0.5
Clc1c(N(C(C)C)CC)nc(N)c(C(=O)/N=C(\N)/N)n1	4290	5-(N-Ethyl-N-isopropyl)-Amiloride (EIPA)		Sodium Channel	free base	1154-25-2	http://www.selleckchem.com/products/5-n-ethyl-n-isopropyl-amiloride-eipa.html	4	4	6	0.79653	299.766	-6.21987	-0.136235
FC(F)c1ncc(C(=O)Nc2cc(c(F)cc2)[C@@]23N=C(N)SC[C@@H]2[C@@H](C)OC3)nc1	4800	Elenbecestat	E2609	BACE	Free base	1388651-30-6	http://www.selleckchem.com/products/elenbecestat.html	5	2	5	1.84745	437.446	-6.21907	0
O=C(N(C)c1ccc(N/C(/c2ccccc2)=C/2\C(=O)Nc3c\2ccc(C(=O)OC)c3)cc1)CN1CCN(C)CC1	2510	Nintedanib Ethanesulfonate Salt	Intedanib BIBF 1120	VEGFR FGFR PDGFR	ethanesulfonate	656247-18-6	http://selleckchem.com/products/nintedanib-ethanesulfonate-salt.html	5	2	9	3.507	539.636	-6.21705	0
O=C(NCc1ccc(-n2nccc2)cc1)Nc1ccc(C(=O)OCC)cc1	4766	Z433927330	N/A	Aquaporin	Free base	1005883-72-6	http://www.selleckchem.com/products/z433927330.html	3	2	9	2.542	364.405	-6.21699	0
FC(F)(F)c1nccc(C(=O)Nc2cc(c(C)cc2)-c2cc(OCCO)nc(N3CCOCC3)c2)c1	2698	LXH254	N/A	Raf	Free Base	1800398-38-2	http://www.selleckchem.com/products/lxh254.html	5	2	9	3.24776	502.493	-6.21529	-0.5
O=C(Nc1c2ncccc2ccc1)c1ccc(N2C(=O)[C@]3(C)[C@H](C2=O)[C@@H]2C=C[C@H]3C2)cc1	1534	IWR-1-endo	IWR-1	Wnt/beta-catenin	Free Base	1127442-82-3	http://www.selleckchem.com/products/iwr-1-endo.html	4	1	4	2.438	423.472	-6.21298	0
FC(F)(F)c1c(Cn2ncc(NC(=O)c3noc(-c4occc4)c3)c2)ccc(C(F)(F)F)c1	3879	Ceapin-A7	N/A	ATF-6	Free Base	2323027-38-7	http://www.selleckchem.com/products/ceapin-a7.html	3	1	8	3.40752	470.329	-6.20998	0
Fc1c(Oc2c3c(ncc2)cc(OCC(O)(C)C)cc3)ccc(NC(=O)C=2C(=O)N(N(C)C=2C)c2ccccc2)c1	3550	Ningetinib		c-Met	free base	1394820-69-9	http://www.selleckchem.com/products/ningetinib.html	5	2	9	4.281	556.594	-6.2093	0
O=C1c2c(C(=O)c3c1ccc(O)c3)ccc(O)c2	2373	2 6-Dihydroxyanthraquinone	Anthraflavic acid Anthraflavin	Others	free base	84-60-6	http://www.selleckchem.com/products/2-6-dihydroxyanthraquinone.html	4	2	0	2.422	240.214	-6.20927	-0.464421
Clc1ccc(NC(=O)[C@H]2CN(C(=O)c3cc(-c4occc4)ccc3)CCC2)cc1	2350	CCG-203971	N/A	SRE.L	free base	1443437-74-8	http://www.selleckchem.com/products/ccg-203971.html	2	1	6	3.964	408.885	-6.19879	0
Clc1nc(N)nc2n(Cc3c(C)c(OC)c(C)cn3)cnc12	99	BIIB021	CNF2024	HSP	Free Base	848695-25-0	http://www.selleckchem.com/products/BIIB021.html	5	1	3	1.85259	318.768	-6.19492	0
O(C)c1[n+](-c2ccccc2)ncc(N)c1	3099	Amezinium (methylsulfate)	N/A	MAO	methylsulfate	30578-37-1	http://www.selleck.cn/products/amezinium.html	1	0	2	1.813	202.237	-6.19464	0
O=C(O)[C@H]1C(C)(C)S[C@@H]2[C@H](NC(=O)c3c(OCC)ccc4c3cccc4)C(=O)N12	941	Nafcillin Sodium	N/A	Antifection	sodium Salt	7177-50-6	http://www.selleckchem.com/products/nafcillin-sodium.html	3	1	6	3.173	413.474	-6.19223	-0.13156
O=C(O)Cc1c(N)c(C(=O)c2ccccc2)ccc1	973	Amfenac Sodium (monohydrate)	N/A	COX	Free Base	61618-27-7	http://www.selleckchem.com/products/amfenac-sodium-monohydrate.html	1	1	4	2.631	254.265	-6.18985	0
C(c1n2N=C(c3cn(C)nc3)C=Cc2nc1)c1cc2c(nccc2)cc1	429	NVP-BVU972	N/A	c-Met	Free Base	1185763-69-2	http://www.selleckchem.com/products/nvp-bvu972.html	4	0	3	2.199	340.39	-6.18963	0
O=C(C)n1c2c(c3c1C(=O)CCC3)cccc2	4493	MS7972			free base	352553-42-5	http://www.selleckchem.com/products/ms7972.html	2	0	1	2.228	227.263	-6.18749	-0.108021
N(CCN1CCOCC1)c1c(C)cc(-c2ccccc2)nn1	2886	Minaprine dihydrochloride		Others	free base	25905-77-5	http://selleckchem.com/products/.html	4	1	5	2.661	298.39	-6.18693	-0.5
Clc1ccc(N2C(=O)N=C(N3CCOCC3)C2)cc1	2514	AWD 131-138	Imepitoin ELB-138	Others	free base	188116-07-6	http://selleckchem.com/products/awd-131-138.html	3	0	2	1.601	279.727	-6.18586	0
O=C([C@H](OC)c1ccccc1)N1Cc2c(NC(=O)c3ccc(N4CCN(C)CC4)cc3)n[nH]c2C1	67	Danusertib (PHA-739358)	N/A	Aurora Kinase FGFR Bcr-Abl c-RET Src	Free Base	827318-97-8	http://www.selleckchem.com/products/PHA-739358(Danusertib).html	6	3	8	2.4	474.565	-6.18237	-0.17159
Clc1ccc(Oc2ccc(-c3[nH]c4c(n3)cc(C(=O)N)cc4)cc2)cc1	2344	Chk2 Inhibitor II (BML-277)	N/A	Chk2	free base	516480-79-8	http://www.selleckchem.com/products/chk2-inhibitor-2-bml-277.html	3	3	4	4.464	363.804	-6.18167	0
Brc1cc2c([nH]c3-c4ncccc4NC(=O)Cc23)cc1	1751	1-Azakenpaullone	N/A	GSK-3	Free Base	676596-65-9	http://www.selleckchem.com/products/1-azakenpaullone.html	2	2	0	3.02253	328.169	-6.17823	-0.398555
O=C(C(=O)c1c2c(OC)cnc(-n3nc(C)nc3)c2[nH]c1)N1CCN(C(=O)c2ccccc2)CC1	3225	Temsavir (BMS-626529)	N/A	HIV Protease	Free Base	701213-36-7	http://www.selleck.cn/products/temsavir-bms-626529.html	7	1	7	0.64559	473.493	-6.17762	0
O=C(NCCN(C)C)C=1C2=Nc3c(C(=O)N2C=CC=1)cc1c(c3)cccc1	1913	BMH-21	N/A	DNA/RNA Synthesis	Free Base	896705-16-1	http://www.selleckchem.com/products/bmh-21.html	4	1	5	1.722	360.417	-6.17757	-0.499203
Fc1ccc(/C=C/2\C(=O)Nc3c\2cccc3)cc1	3391	SU5205	N/A	VEGFR	Free Base	3476-86-6	http://www.selleckchem.com/products/su-5205.html	1	1	1	3.392	239.249	-6.17676	-0.5
Clc1cc2c(NCc3cc4OCOc4cc3)ncnc2cc1	4322	MBCQ		Others	free base	150450-53-6	http://www.selleckchem.com/products/mbcq.html	4	1	3	3.136	313.744	-6.17672	0
O=C1/C(=C\c2c3c(n(C)c2)cccc3)/c2ncccc2N1	819	GW 441756	N/A	Others	Free Base	504433-23-2	http://www.selleckchem.com/products/gw-441756.html	2	1	1	2.724	275.311	-6.17157	-0.5
C(N1CCN(C)CC1)c1ccc(-c2cnc3[nH]cc(-c4cc5c([nH]cc5)cc4)c3c2)cc1	1868	URMC-099	N/A	Others	Free Base	1229582-33-5	http://www.selleckchem.com/products/urmc-099.html	4	3	4	5.188	421.548	-6.16825	0
FC(F)(F)Oc1ccc(Nc2ncnc(-c3cc(C(=O)NCCO)ccc3)c2)cc1	1779	GNF-5	N/A	Bcr-Abl	Free Base	778277-15-9	http://www.selleckchem.com/products/gnf-5.html	5	3	9	3.31576	418.375	-6.16821	0
Clc1cc(S(=O)(=O)Nc2cc(C(=O)N)cnc2)c(OC)cc1	4541	SBI-425		phosphatase	free base	1451272-71-1	http://www.selleckchem.com/products/sbi-425.html	4	2	5	0.984	341.775	-6.16728	-0.0402921
O/N=C\1/c2nc3c(nc2-c2c/1cccc2)cccc3	3240	IQ-1S	N/A	JNK	Free Base	23146-22-7	http://www.selleck.cn/products/iq-1s.html	4	1	0	2.95453	247.257	-6.16672	0
O=C1N([C@H]2O[C@@H](CO)SC2)C=CC(N)=N1	338	Lamivudine (Epivir)	3TC Zeffix Heptovir Epivir Epivir-HBV	Reverse Transcriptase	Free Base	134678-17-4	http://www.selleckchem.com/products/Lamivudine(Epivir).html	4	2	2	-0.752	229.26	-6.16617	0
FC(F)(F)c1ccc(Nc2nc(-n3c(C)nc4c3cc(F)c(F)c4)cnc2)cc1	2376	PTC-028	N/A	BMI-1	free base	1782970-28-8	http://www.selleckchem.com/products/ptc-028.html	3	1	4	5.09382	405.33	-6.16381	-0.15662
P(=O)(O)(O)CO[C@@H](Cn1c2ncnc(N)c2nc1)C	217	Tenofovir (Viread)	Viread	Reverse Transcriptase	Free Base	147127-20-6	http://www.selleckchem.com/products/Tenofovir.html	7	4	5	-1.59694	287.216	-6.16362	-0.5
O=C(N[C@H](CN(C)C)c1ccccc1)N1C(C)(C)c2[nH]nc(Nc3nc(C)nc4c3scc4)c2C1	1815	PF-3758309	PF-03758309	PAK	Free Base	898044-15-0	http://www.selleckchem.com/products/pf-3758309.html	6	4	8	3.643	490.636	-6.15799	-0.472223
O=C(Nc1cc(NC(=O)c2ccc(O)cc2)c(C)cc1)c1cc(N(C)C)ccc1	689	ZM 336372	N/A	Raf	Free Base	208260-29-1	http://www.selleckchem.com/products/zm-336372.html	3	3	7	3.789	389.455	-6.1578	-0.953445
O(Cc1ccccc1)c1cc(-c2c3c(N)ncnc3n(C3CC(CN4CCCC4)C3)c2)ccc1	52	NVP-ADW742	ADW742	IGF-1R	Free Base	475488-23-4	http://www.selleckchem.com/products/NVP-ADW742.html	4	1	7	5.319	453.59	-6.15778	-0.5
N#CC=1C(c2ccc(C)cc2)=C(C#N)c2n(C=1N)c1c(n2)cccc1	3604	iFSP1		Ferroptosis	free base	150651-39-1	http://www.selleckchem.com/products/ifsp1.html	3	1	3	3.437	323.359	-6.15268	-0.0202468
O=C(Nc1ccc(C(=O)NCC2(c3ccc(OC)cc3)CCOCC2)cc1)c1occc1	3261	JW55	N/A	Wnt/beta-catenin	Free Base	664993-53-7	http://www.selleck.cn/products/jw55.html	4	2	9	2.855	434.492	-6.15072	-0.000245454
O(C)c1c(OC)cc2c(C(=O)[C@H](CC3CCN(Cc4ccccc4)CC3)C2)c1	4119	Donepezil HCl (Aricept)	N/A	AChR	Hydrochloride	120011-70-3	http://www.selleckchem.com/products/Donepezil-hydrochloride(Aricept).html	4	0	6	4.14574	379.5	-6.15016	-0.0013936
FC1(F)CN(C(=O)CNC(=O)c2c3c(ncc2)cccc3)[C@H](C#N)C1	4739	SP-13786	UAMC-1110	PREP	Free base	1448440-52-5	http://www.selleckchem.com/products/sp-13786.html	4	1	6	1.44592	344.321	-6.14891	-0.487178
FC=1c2n(c([C@@H](C)N3C(=O)c4c(ncc(OCCOC)c4)C=C3)nn2)C=C(c2cn(C)nc2)C=1	2113	AMG 337	N/A	c-Met	Free Base	1173699-31-4	http://www.selleckchem.com/products/amg-337.html	7	0	7	0.81474	463.473	-6.14837	-0.0863581
O(C)c1c(OC)cc2ncc(-c3ccccc3)nc2c1	1525	Tyrphostin AG 1296 (AG 1296)	N/A	PDGFR	Free Base	146535-11-7	http://www.selleckchem.com/products/tyrphostin-ag-1296-ag-1296.html	4	0	3	2.93927	266.3	-6.14814	0
Fc1c(Cn2nnc(C(=O)N)c2)c(F)ccc1	754	Rufinamide (Banzel)	Banzel	Sodium Channel	Free Base	106308-44-5	http://www.selleckchem.com/products/Rufinamide.html	3	1	3	0.22	238.197	-6.14119	0
S(CC(=O)Nc1scc(-c2ccc(OC)cc2)n1)c1nc(O)c(CC)c(C)n1	4745	T16Ainh-A01	N/A	Chloride Channel	Free base	552309-42-9	http://www.selleckchem.com/products/t16ainh-a01.html	5	2	8	3.124	416.526	-6.13893	0
Clc1cc(Cl)cc(S(=O)(=O)N2CCC(C(=O)NCc3ccc(F)cc3)CC2)c1	3974	BI 01383298	N/A	Others	free base	2227549-00-8	http://www.selleckchem.com/products/bi-01383298.html	3	1	6	3.492	445.342	-6.1379	-0.41895
Ic1c(Sc2n(CCCNC(C)C)c3ncnc(N)c3n2)cc2OCOc2c1	1771	PU-H71	NSC 750424	HSP	Free Base	873436-91-0	http://www.selleckchem.com/products/pu-h71.html	6	2	7	4.03306	512.376	-6.13771	-0.0342173
O=C1Oc2c(cc3c(O[C@H](C(O)(C)C)C3)c2)C=C1	3526	Marmesin		COX	free base	13849-08-6	http://www.selleckchem.com/products/marmesin.html	3	1	1	2.407	246.262	-6.13718	-0.32517
O=C(Nc1c(C(=O)O)cc(C(C)(C)C)s1)Nc1cc2c(n[nH]c2)cc1	3660	S6K-18	N/A	S6 Kinase	Free Base	1265789-88-5	https://www.selleckchem.com/products/s6k-18.html	5	6	6	3.514	358.422	-6.13672	0
BrC=1C(=O)N(c2c(C)ccc(C(=O)NC)c2)C(C)=CC=1OCc1c(F)cc(F)cc1	701	PH-797804	N/A	p38 MAPK	Free Base	586379-66-0	http://www.selleckchem.com/products/ph-797804.html	3	1	6	5.12	477.305	-6.13451	0
O=C(C)c1oc2C(=O)c3c(C(=O)c2c1)cccc3	2004	Napabucasin	N/A	STAT	Free Base	83280-65-3	http://www.selleckchem.com/products/napabucasin-bbi608.html	3	0	1	1.448	240.214	-6.13429	0
O=C(Nc1c(N)cccc1)c1ccc(CNc2nc(-c3cnccc3)ccn2)cc1	74	Mocetinostat (MGCD0103)	N/A	HDAC	Free Base	726169-73-9	http://www.selleckchem.com/products/MGCD0103(Mocetinostat).html	4	3	7	2.299	396.454	-6.13141	0
O=C1[C@@]2(O)C(N(c3ccccc3)CC2)=Nc2c1cc(C)cc2	1549	(-)-Blebbistatin	N/A	ATPase	Free Base	856925-71-8	https://www.selleckchem.com/products/blebbistatin.html	3	1	1	2.814	292.338	-6.12811	0
Fc1c(-c2c(C#N)c(N3CCOCC3)sc2-c2[nH]ncn2)ccc(C#N)c1	1579	PF-4989216	N/A	PI3K	Free Base	1276553-09-3	http://www.selleckchem.com/products/pf-4989216.html	6	2	5	2.07	380.407	-6.1264	-0.181886
FC(F)(F)c1nc(-c2nccc(Oc3cc4nc(Nc5ccc(C(F)(F)F)cc5)n(C)c4cc3)c2)[nH]c1	497	RAF265 (CHIR-265)	N/A	Raf VEGFR	Free Base	927880-90-8	http://www.selleckchem.com/products/RAF265(CHIR-265).html	4	3	7	5.79058	518.421	-6.12583	0
Oc1cc(N(CC2=NCCN2)c2ccc(C)cc2)ccc1	724	Phentolamine Mesylate	Regitine	adrenergic receptor	Mesylate	65-28-1	http://www.selleckchem.com/products/phentolamine-mesilate.html	2	2	4	2.807	281.359	-6.1248	0
O(CCN1CCOCC1)c1nn(c(C)c1)-c1cc2c(cc1)cccc2	3268	S1RA	E-52862	Others	Free Base	878141-96-9	http://www.selleck.cn/products/s1ra.html	3	0	5	2.896	337.423	-6.12371	0
O=C1C(c2n[nH]nn2)=CN=C2C(C)=CC=CN12	4072	Pemirolast (BMY 26517) potassium	TWT-8152	Histamine Receptor	Potassium	100299-08-9	http://www.selleckchem.com/products/pemirolast-bmy-26517-potassium.html	2	0	1	-1.304	227.207	-6.12368	0
O=C(N)/C(/C#N)=C/c1cc(C(C)C)c(O)c(C(C)C)c1	3146	ST 271	N/A	Phospholipase (e.g.	free base	106392-48-7	http://www.selleck.cn/products/st271.html	3	2	5	2.947	272.348	-6.1223	-0.431024
FC(F)(F)c1cc(C(=O)Nc2cc(c(C)nc2)-c2cc(N3CCOCC3)c(OC3CCOCC3)nc2)ccc1	2439	RAF709	N/A	Raf	free base	1628838-42-5	http://selleckchem.com/products/raf709.html	5	1	8	4.06676	542.558	-6.12115	0
O(C)c1c(OC)ccc([C@H]2OC[C@@H]3[C@@H](c4cc(OC)c(OC)cc4)OC[C@H]23)c1	2632	Pinoresinol dimethyl ether			free base	29106-36-3		6	0	6	3.21148	386.444	-6.12098	-0.267541
S(=O)(=O)(N)c1c(C)cc2c(S(=O)(=O)CCC2)c1	1682	meticrane	N/A	Others	Free Base	1084-65-7	http://www.selleckchem.com/products/meticrane.html	4	1	1	0.25	275.349	-6.11954	0
Cc1nc(-c2c(-c3nc4c(nccc4)cc3)cn[nH]2)ccc1	1652	RepSox	E-616452 SJN 2511	TGF-beta/Smad	Free Base	446859-33-2	http://www.selleckchem.com/products/repsox.html	5	2	2	2.90206	287.326	-6.11758	0
O=C1C([C@H](O)C/C=C(\C)/C)=CC(=O)c2c(O)ccc(O)c12	2152	Shikonin	N/A	Others	Free Base	517-89-5	http://www.selleckchem.com/products/shikonin.html	5	3	3	1.277	288.299	-6.11728	-0.314778
O=C1N2C(N(Cc3c(C)cccc3)C3=C1C[N@](Cc1ccccc1)CC3)=NCC2	1647	TIC10 analogue	TRAIL-inducing Compound 10	Akt	Free Base	41276-02-2	http://www.selleckchem.com/products/tic10.html	3	0	4	3.558	386.499	-6.1121	0
O=C(NC)CNc1nc2c(nc1)ccc(-c1cc(OC)c(OC)cc1)c2	3171	BQR695	NVP-BQR695	PI4K	free base	1513879-21-4	http://www.selleck.cn/products/bqr695.html	5	2	7	2.15727	352.394	-6.10878	0
Clc1cc(NC(=O)C(=O)/C=C(\O)/c2cc(OC)ccc2)c(C)cc1	3846	SEC inhibitor KL-1	KL-1	Others	Free Base	900308-84-1	http://www.selleckchem.com/products/sec-inhibitor-kl-1.html	4	1	7	2.975	345.782	-6.10869	0
O(CCOc1ccc(C[n+]2ccc(N(C)C)cc2)cc1)c1ccc(C[n+]2ccc(N(C)C)cc2)cc1	3689	EB-3D	N/A	Choline kinase. AMPK. Apoptosis related	Free Base	1839150-63-8	https://www.selleckchem.com/products/eb-3d.html	2	0	11	5.89774	484.644	-6.10731	-0.0967545
N#Cc1c(N)nc2c(c1-c1cnccc1)C[C@H](C)CC2	3667	BRD6989	N/A	CDK. Interleukins.	Free Base	642008-81-9	https://www.selleckchem.com/products/brd6989.html	3	1	2	2.157	264.332	-6.10454	0
O=C1c2c(nc(Nc3cc(C#N)sc3)nc2)CCCC1	3716	G6PDi-1	N/A	Dehydrogenase. NADPH-oxidase	Free Base	unknown	https://www.selleckchem.com/products/g6pdi-1.html	4	1	3	1.07	284.343	-6.09969	0
O=C(OC1C[C@@H]2N(C)[C@H](C1)CC2)[C@H](O)c1ccccc1	961	Homatropine Bromide	N/A	AChR	quaternary-N bromide salt	51-56-9	http://www.selleckchem.com/products/homatropine-bromide.html	3	1	4	2.578	275.348	-6.09889	0
Nc1c(-c2ccccc2)nc2c(N)nc(N)nc2n1	958	Triamterene	N/A	Sodium Channel	Free Base	396-01-0	http://www.selleckchem.com/products/triamterene.html	4	3	1	0.58859	253.269	-6.09627	0
O(C)c1c2C(=O)C[C@@H](c3ccccc3)Oc2cc(O)c1	1363	Alpinetin	N/A	Others	free base	36052-37-6	http://www.selleckchem.com/products/alpinetin.html	4	1	2	2.952	270.284	-6.09462	-0.471528
S(=O)(=O)(C)n1nc2c(c1)C[N@@]([C@@H]1C[C@H](N)[C@@H](c3c(F)ccc(F)c3)OC1)C2	2304	Omarigliptin (MK-3102)	N/A	DPP-4	free base free base	1226781-44-7	http://www.selleckchem.com/products/omarigliptin-mk-3102.html	6	1	3	0.852	398.434	-6.09415	0
Fc1cc2[nH]c3[C@]4(C)[N@](CC5=NNC(=O)c(c2c35)c1)CCC4	2683	Pamiparib (BGB-290)	N/A	PARP	Free Base	1446261-44-4	http://www.selleckchem.com/products/bgb-290.html	3	2	0	2.833	298.321	-6.09215	0
O=C(N(Cc1cc(C2CCN(CCNC)CC2)ncc1)C)c1cc(Oc2ccccc2)ccc1	4889	TP-064	N/A	PRMT	Free base	2080306-20-1	http://www.selleckchem.com/products/tp-064.html	4	1	10	3.738	458.606	-6.09133	-0.462139
O=CN1C(=O)/C(=C\c2cc3OCOc3cc2)/CC1	1983	KNK437	N/A	HSP (e.g. HSP90)	Free Base	218924-25-5	http://www.selleckchem.com/products/knk437.html	4	0	2	1.359	245.234	-6.09094	-0.5
O=C1/C(=C\c2c(C)cc(C)[nH]2)/c2c(N1)cccc2	785	Semaxanib (SU5416)	N/A	VEGFR	Free Base	194413-58-6	http://www.selleckchem.com/products/semaxanib-su5416.html	1	2	1	2.727	238.29	-6.09023	-0.5
O=C1N(Cc2ccccc2)C[C@@H](Nc2ncnc3nc[nH]c23)C1	3798	Benpyrine racemate	(Rac)-Benpyrine	TNF-alpha	Free Base	1333714-43-4	http://www.selleckchem.com/products/benpyrine-racemate.html	5	3	4	0.53406	308.345	-6.08882	-0.101797
O(C)c1c(O)c-2c3[C@@H](NCCc3c1)Cc1c-2cc(OC)c(O)c1	2738	Norisoboldine			free base	23599-69-1		5	3	2	2.979	313.353	-6.08662	-0.0689113
O=[N+]([O-])c1cc2c([nH]c3-c4c(NC(=O)Cc23)cccc4)cc1	3655	Alsterpaullone	Alp 9-Nitropaullone NSC 705701	CDK. GSK-3. apoptosis related. Caspase	Free Base	237430-03-4	https://www.selleckchem.com/products/alsterpaullone.html	1	2	1	3.235	293.282	-6.08605	-0.38267
O(CCc1ncccc1)c1nc(N/N=C/c2cc(C)ccc2)cc(N2CCOCC2)n1	3492	Apilimod mesylate		Interleukins	mesylate	870087-36-8	http://www.selleckchem.com/products/apilimod-mesylate.html	5	1	8	5.018	418.501	-6.08545	-0.29976
O(C)c1c2occc2c(OC)c2c1OC(=O)C=C2	2829	Isopimpinellin			free base	482-27-9		3	0	2	2.349	246.218	-6.08081	-0.609136
S(=O)(=O)(C)c1c(F)c(C)c(C(=O)N2Cc3c(OCC2)ccc(-c2cnc(N)cc2)c3)cc1	4160	XL388	N/A	mTOR	Free Base	1251156-08-7	http://www.selleckchem.com/products/xl388.html	5	1	4	2.932	455.51	-6.07683	0
O=C(O)c1c(N)ccc(C(=O)c2c(C)c(OC)c3n2C=CC=C3)c1	1696	SSR128129E (SSR)	SSR	FGFR	Free Base	848318-25-2	http://www.selleckchem.com/products/ssr128129e.html	2	1	4	2.765	323.328	-6.07642	0
C(C)c1c(Cc2ccc(-c3oc(C4CCNCC4)nn3)cc2)c2n(C(C)=CC(C)=N2)n1	3545	NE 52-QQ57		GPR	free base	1401728-56-0	http://www.selleckchem.com/products/ne-52-qq57.html	5	1	5	3.553	416.529	-6.07296	-0.5
S(=O)(=O)(O)c1c(C)c2C(=O)C(=O)c3c(-c2o1)ccc1C(C)(C)CCCc31	1330	Tanshinone IIA sulfonate (sodium)	N/A	CYP3A4	sodium salt	69659-80-9	http://www.selleckchem.com/products/tanshinone-iia-sulfonate-sodium.html	2	0	1	2.806	373.405	-6.07266	-0.23267
Brc1c(NC(=O)[C@H](C#N)C(=O)C)cc(Br)cc1	1933	LFM-A13	N/A	BTK	Free Base	244240-24-2	http://www.selleckchem.com/products/lfm-a13.html	3	2	4	2.714	360.005	-6.07099	-0.5
O=C1N=C(c2ncccc2)Sc2c1cccc2	3612	BTZO-1	N/A	MIF. Apoptosis related	Free Base	99420-15-2	https://www.selleckchem.com/products/btzo-1.html	3	0	1	2.621	240.286	-6.06589	-0.5
S(=O)(=O)(C)c1cc(C=2c3c(C(=O)N(C)C=2)[nH]cc3)c2OC(C)(C)C(=O)N(C)c2c1	2690	INCB057643	N/A	Epigenetic Reader Do	Free Base	1820889-23-3	http://www.selleckchem.com/products/incb057643.html	5	1	2	1.149	415.47	-6.06451	0
S(=O)(=O)(Nc1c(Nc2cc3nsnc3cc2)nc2c(n1)cccc2)c1ccc(C)cc1	4080	XL147 analogue	SAR245408	PI3K	Free Base	956958-53-5	http://www.selleckchem.com/products/XL147.html	6	2	5	4.84053	448.531	-6.06421	0
Fc1c(N2C[C@@H](NC(=O)C#CC)CCC2)c2c(C)c(C)[nH]c2c(C(=O)N)c1	4682	Branebrutinib (BMS-986195)	N/A	BTK	free base	1912445-55-6	http://www.selleckchem.com/products/branebrutinib.html	2	3	5	2.522	370.428	-6.0625	-0.398738
O=C(N[C@H](CN(C)C)c1ccccc1)N1C(C)(C)c2n[nH]c(Nc3nc(C)nc4c3scc4)c2C1	1815	PF-3758309	PF-03758309	PAK	Free Base	898044-15-0	http://www.selleckchem.com/products/pf-3758309.html	6	4	8	3.643	490.636	-6.0616	0
Clc1c(N)cc(OC)c(C(=O)NC2CCN(Cc3ccccc3)CC2)c1	3097	Clebopride (malate)	N/A	Dopamine Receptor	malate	57645-91-7	http://www.selleck.cn/products/clebopride.html	2	2	6	3.469	374.892	-6.06111	0
N#CC(C)(C)c1cc(C(C#N)(C)C)cc(Cn2ncnc2)c1	110	Anastrozole	Arimidex	Aromatase	Free Base	120511-73-1	http://www.selleckchem.com/products/Anastrozole.html	4	0	6	2.919	293.374	-6.05483	-0.101583
O=C1N(CC=C)N(c2nc3[C@@](O)(CC)CCc3cc2)c2nc(Nc3ccc(N4CCN(C)CC4)cc3)ncc12	4884	Zn-C3		Wee1	Free base	2376146-48-2	http://www.selleckchem.com/products/zn-c3.html	6	2	7	3.142	526.645	-6.05123	-0.386429
N(Cc1onc(C(C)C)c1)c1nc(Nc2[nH]nc(C3CC3)c2)cc(N2CCN(C)CC2)n1	3683	XL228	N/A	Bcr-Abl. Aurora Kinase. IGF-1R. Src.	Free Base	898280-07-4	https://www.selleckchem.com/products/xl228.html	6	4	8	1.998	437.552	-6.05024	0
S(c1n2N=C(c3ccc(F)cc3)C=Cc2nn1)c1cc2sc(NC(=O)NCCN3CCOCC3)nc2cc1	3036	SAR125844	N/A	c-Met	free base	1116743-46-4	http://www.selleck.cn/products/sar125844.html	7	2	9	3.72	550.643	-6.04886	0
F[C@]1(C)[C@H](O)[C@@H](CO)O[C@H]1N1C(=O)NC(=O)C=C1	2444	2'-deoxy-2'-fluoro-2'-C-methyluridine	2'-deoxy-2'-fluoro-2'-C-methyluridine	HCV Protease	free base	863329-66-2	http://selleckchem.com/products/psi-6206-ro-2433-gs-331007.html	5	3	2	-1.632	260.221	-6.04814	0
FC(F)(F)c1c(C#N)ccc(N2C(=O)N(CCCCO)C(C)(C)C2=O)c1	2479	RU58841	PSK3841 HMR3841	Androgen Receptor	free base	154992-24-2	http://selleckchem.com/products/ru58841.html	4	1	7	2.42276	369.343	-6.04612	0
Fc1c(-c2[nH]c(c(-c3ccncc3)n2)-c2ccc(F)cc2)cccc1	3390	TA-02	N/A	p38 MAPK	Free Base	1784751-19-4	http://www.selleckchem.com/products/ta-02.html	3	2	3	4.548	333.341	-6.04477	0
O=C(N/N=C(\C)/c1cc(OC)c(OC)cc1)c1[nH]nc(-c2ccc(OC)cc2)c1	3904	SKI-178	N/A	SPHK	Free Base	1259484-97-3	http://www.selleckchem.com/products/ski-178.html	7	3	8	3.78874	394.431	-6.04446	0
S(c1nc(Nc2n[nH]c(C)c2)cc(N2CCN(C)CC2)n1)c1ccc(NC(=O)C2CC2)cc1	31	VX-680 (MK-0457 Tozasertib)	N/A	Aurora Kinase	Free Base	639089-54-6	http://www.selleckchem.com/products/VX-680(MK-0457).html	6	4	8	2.751	464.598	-6.04156	0
O(CC1(C)COC1)c1cc2ncn(-c3nc4c(N5CCC(N)CC5)cccc4cc3)c2cc1	708	Crenolanib (CP-868596)	N/A	PDGFR	Free Base	670220-88-9	http://www.selleckchem.com/products/crenolanib-cp-868596.html	5	1	5	3.834	443.551	-6.04043	0
FC(F)(F)c1c([N+](=O)[O-])ccc(NC(=O)C(O)(C)C)c1	4354	Hydroxyflutamide (Hydroxyniphtholide)	Hydroxy-flutamide SCH-16423	Adrenergic Receptor	free base	52806-53-8	http://www.selleckchem.com/products/hydroxyflutamide-sch-16423-hydroxyniphtholide.html	2	2	5	2.15076	292.213	-6.03998	-0.436924
O(C)c1c(OC)ccc(/C=C\2/C(=O)/C(=C/c3c4c([nH]c3)cccc4)/C[N@@](C)C/2)c1	2667	CA-5f	N/A	Autophagy	Free Base	1370032-19-1	http://www.selleckchem.com/products/ca-5f.html	4	1	4	4.13474	388.467	-6.03959	0
O=C1N([C@@H]2O[C@H](CO)CC2)C=CC(N)=N1	343	Zalcitabine	Hivid Dideoxycytidine	Reverse Transcriptase	Free Base	7481-89-2	http://www.selleckchem.com/products/Zalcitabine.html	4	2	2	-0.499	211.221	-6.03932	0
O=C(Nc1c(N2CCCCC2)cc2N(C)C(=O)N(C)c2c1)c1c(OC)cccc1	2664	GSK 5959	N/A	Epigenetic Reader Do	Free Base	901245-65-6	http://www.selleckchem.com/products/gsk-5959.html	3	1	5	2.787	394.475	-6.03704	-0.5
FC(F)(F)c1c(C)c(Nc2c(C(=O)O)cccn2)ccc1	887	Flunixin meglumin	N/A	COX	Meglumin	42461-84-7	http://www.selleckchem.com/products/flunixin-meglumin.html	3	3	4	3.36476	296.248	-6.03542	-0.5
O(C)c1ccc(CNCc2c3c(ccc2)cccc3)cc1	747	ML133 HCL	N/A	Potassium Channel	Hydrochloride	1222781-70-5	http://www.selleckchem.com/products/Ml-133-hcl.html	2	1	5	4.651	277.367	-6.03506	0
O=C(Nc1noc(C(C)(C)C)c1)Nc1ccc(-c2nc3Sc4c(-n3c2)ccc(OCCN2CCOCC2)c4)cc1	271	Quizartinib (AC220)	N/A	Flt	Free Base	950769-58-1	http://www.selleckchem.com/products/AC-220.html	6	2	10	4.204	560.679	-6.03405	0
O=C(CC[N@](C(C)C)Cc1ccccc1)c1cc2c(cc1)cccc2	1657	ZM 39923 HCl	N/A	JAK	HCl	1021868-92-7	http://www.selleckchem.com/products/zm-39923-hcl.html	2	0	7	5.448	331.459	-6.03205	0
N#Cc1ccc(C=2n3ncnc3C=CC=2)cc1	4550	PHD-1-IN-1			free base	2009343-14-8	http://www.selleckchem.com/products/phd-1-in-1.html	3	0	2	1.479	220.235	-6.03179	0
O(C)c1c(OC)cc(Nc2ncc3nc(n(C)c3c2)-c2occc2)cc1OC	4601	GRK5-IN-2			free base	1642839-27-7	http://www.selleckchem.com/products/grk5-in-2.html	5	1	6	2.61501	380.404	-6.03109	-0.612134
O=C(O)[C@H](C)c1ccc(N2C(=O)c3c(cccc3)C2)cc1	3335	Indoprofen	N/A	PDK	Free Base	31842-01-0	http://www.selleck.cn/products/indoprofen.html	3	2	3	3.009	281.311	-6.0287	0
Clc1c(F)c(C(=O)N([C@H](CC#C)C=2N(Nc3ccccc3)C(=O)c3c(N=2)cc(Cl)cc3)CCCN)ccc1	1846	ARQ 621	N/A	Kinesin	Free Base	1095253-39-6	http://www.selleckchem.com/products/arq-621.html	4	2	11	5.062	552.437	-6.02072	0
S(=O)(=O)(C)c1c(-c2c3n(c(C(=O)C)c2)C=CC(OCCC)=C3)cccc1	1599	GSK2801	N/A	Epigenetic Reader Domain	Free Base	1619994-68-1	http://www.selleckchem.com/products/gsk2801.html	4	0	6	3.875	371.457	-6.01998	0
Clc1c(Cl)ccc(CCNCCC(=O)N(CCNCCc2c3OCC(=O)Nc3c(O)cc2)C2CCCCC2)c1	4795	AZ505		SMYD	Free base	1035227-43-0	http://www.selleckchem.com/products/az505.html	6	4	14	4.325	577.553	-6.01819	-0.0768788
O=C(Nc1ccc(C2(C#N)CCCC2)cc1)c1c(NCc2ccncc2)nccc1	3700	Apatinib	YN968D1	VEGFR/c-RET	Free Base	811803-05-1	https://www.selleckchem.com/products/apatinib.html	4	2	8	3.747	397.482	-6.01819	0
O=C(NC[C@@H]1[N@@](CC=C)CCC1)c1c(OC)cc2[nH]nnc2c1	1042	Alizapride hydrochloride	N/A	Dopamine Receptor	hydrochloride	59338-87-3	http://www.selleckchem.com/products/alizapride-hcl.html	6	3	7	2.011	315.377	-6.01659	-0.517376
O=C(NCCCc1ccccc1)/C(/C#N)=C/c1cc(C(C)C)c(O)c(C(C)C)c1	3154	SU1498	N/A	VEGFR	free base	168835-82-3	http://www.selleck.cn/products/su1498.html	3	2	10	5.621	390.527	-6.01527	0
O=C1C(c2c3c(n(CCCN(C)C)c2)cccc3)=C(c2c3c([nH]c2)cccc3)C(=O)N1	1878	Bisindolylmaleimide I (GF109203X)	GO 6850	PKC	Free Base	133052-90-1	http://www.selleckchem.com/products/gf109203x.html	3	2	6	4.543	412.493	-6.01503	-0.326243
[P@@](=O)(Oc1ccccc1)(N[C@H](C(=O)OC(C)C)C)CO[C@@H](Cn1c2ncnc(N)c2nc1)C	3807	Tenofovir alafenamide hemifumarate	TAF hemifumarate GS-7340 hemifumarate	Reverse Transcriptase	Hemifumarate	1392275-56-7	http://www.selleckchem.com/products/tenofovir-alafenamide-hemifumarate.html	7	2	12	1.4838	476.474	-6.01414	-0.36803
FC(F)(F)Cc1sc2ncnc(NC3CCN(Cc4c(C)c5c([nH]c(C#N)c5)cc4)CC3)c2c1	2240	MI-463	N/A	Histone Methyltransferase	Free Base	1628317-18-9	http://www.selleckchem.com/products/mi-463.html	4	2	7	4.45476	484.55	-6.01397	0
Fc1c(NC(=O)Nc2c(F)cc(Oc3c4c(ncc3)cc(OC)c(OC)c4)cc2)ccc(F)c1	202	Ki8751	N/A	VEGFR c-Kit PDGFR	Free Base	228559-41-9	http://www.selleckchem.com/products/Ki8751.html	4	2	8	4.56974	469.419	-6.01045	0
N(c1nc(/C=C/c2ccccc2)nc(N2CCN(C)CC2)c1)c1n[nH]c(C)c1	105	ENMD-2076	N/A	Flt Aurora Kinase VEGFR	Tartaric Acid	934353-76-1	http://www.selleckchem.com/products/ENMD-2076.html	5	3	5	3.134	375.48	-6.00442	0
S(=O)(=O)(N1C[C@]2(C(=O)c3nccc(C(F)(F)F)c3)C(=Cc3n(-c4ccc(F)cc4)ncc3C2)CC1)c1cn(C)nc1	4890	Relacorilant	CORT125134	Glucagon Receptor	Free base	1496510-51-0	http://www.selleckchem.com/products/relacorilant.html	6	0	6	1.84476	586.57	-6.00312	-0.560983
Fc1cc2c(C3=C(c4n5c(nc4)C=CC=C5)C(=O)NC3=O)cn3c2c(c1)CN(C(=O)N1CCCCC1)CC3	1943	LY2090314	603288-22-8	GSK-3	Free Base	603288-22-8	http://www.selleckchem.com/products/ly2090314.html	4	1	4	2.976	512.545	-6.0026	0
FC(F)(F)c1oc(-c2cnc(N3CCC(n4c(C(=O)NC(C)(C)C)cnc4)CC3)cc2)nn1	2158	WNK463	N/A	Others	Free Base	2012607-27-9	http://www.selleckchem.com/products/wnk463.html	5	1	7	2.71576	463.464	-6.00208	0
F[C@]1(C)[C@H](OC(=O)C(C)C)[C@@H](COC(=O)C(C)C)O[C@H]1N1C(=O)N=C(N)C=C1	4311	Mericitabine	RG 7128 R-7128 PSI 6130 diisobutyrate	DNA/RNA Synthesis	free base	940908-79-2	http://www.selleckchem.com/products/mericitabine.html	5	1	8	1.555	399.419	-6.00202	-0.902314
O=Nc1c(OCC2CCCCC2)nc(N)nc1N	1405	NU6027	N/A	CDK	Free Base	220036-08-8	http://www.selleckchem.com/products/nu6027.html	4	2	4	1.479	251.29	-6.00138	0
Brc1c(C)ccc(C(=O)N/N=C(\C)/c2c(O)cc(O)cc2)c1	3980	mTOR inhibitor-1		Others	free base	468747-17-3	http://www.selleckchem.com/products/mtor-inhibitor-1.html	4	3	4	4.169	363.211	-6.00111	0
O=C(NCCc1c2c(ccc(OC)c2)ccc1)C	136	Agomelatine	Valdoxan Melitor Thymanax	5-HT Receptor	Free Base	138112-76-2	http://www.selleckchem.com/products/Agomelatine.html	2	1	5	2.632	243.306	-6.00106	0
O=C(NO)c1cnc(NC2(c3ccccc3)CC2)nc1	2357	ACY-738	N/A	HDAC6	free base	1375465-91-0	http://www.selleckchem.com/products/acy-738.html	4	3	5	1.047	270.292	-5.99976	-0.0713171
1981-07-01	ligprep.maegz	0	OPLS3e	24.1584	1	S9361 Coumarin-3-carboxylic acid.cdx-1	glide-dock_XP_1	glide-grid_1	371	2	-6.38481	-0.456058	0.619275
O=[N+]([O-])c1ccc(-c2oc(/C=N/N3C(O)=NC(=O)C3)cc2)cc1	2871	Dantrolene sodium	sodium;3-[(E)-[5-(4-nitrophenyl)furan-2-yl]methylideneamino]-5-oxo-4H-imidazol-2-olate DANTROLENE S,calcium channel,free base,14663-23-1,http://selleckchem.com/products/.html,3,0,4,3.214,313.24899,ligprep.maegz,3405,51139,1,0,OPLS3e,29.148052,1,S5478 Dantrolene sodium.cdx-1,glide-dock_XP_1,glide-grid_1,1099,5,-6.4730225,-0.28143576,-0.80036587,-1.5652355,-6.4730225,-2.2358947,-0.16,0,-1.8911759,-…
